# Supplementary material for: Efficiency of CIN2+ Detection by Thyrotropin-Releasing Hormone (TRH) Site-Specific Methylation
Source: Viruses. 2023 Aug 24;15(9):1802. doi: 10.3390/v15091802 (PMC10535538; doi:10.3390/v15091802)
Supplement: Supplementary file 1 [file viruses-15-01802-s001.zip]

Archive with 1 entries (1 files):
- viruses-2500245-supplementary.xlsx
