# Supplementary material for: Efficiency of CIN2+ Detection by Thyrotropin-Releasing Hormone (TRH) Site-Specific Methylation
Source: Viruses. 2023 Aug 24;15(9):1802. doi: 10.3390/v15091802 (PMC10535538; doi:10.3390/v15091802)
Supplement: Supplementary file 1 [file viruses-15-01802-s001.zip › viruses-2500245-supplementary.xlsx]

## Sheet: Cohort 1 297 samples
No	Age	HPV results	hr-HPV results	BIOPSY RESULT	Grouping	HR-HPV	TRH ct	TRH results Analysis	HPV+TRH
1	38	16	hr-HPV positive	HISL	CIN2+	pos	31.859	POS	pos
2	45	other hr-HPV	hr-HPV positive	HSIL	CIN2+	pos	30.888	POS	pos
3	38	other hr-HPV	hr-HPV positive	HISL	CIN2+	pos	28.085	POS	pos
4	55	16	hr-HPV positive	HSIL	CIN2+	pos	27.696	POS	pos
5	36	other hr-HPV	hr-HPV positive	HISL	CIN2+	pos	29.12	POS	pos
6	40	other hr-HPV	hr-HPV positive	HSIL	CIN2+	pos	30.639	POS	pos
7	50	other hr-HPV	hr-HPV positive	HISL	CIN2+	pos	29.33	POS	pos
8	55	16	hr-HPV positive	HSIL	CIN2+	pos	25.344	POS	pos
9	42	other hr-HPV	hr-HPV positive	HISL	CIN2+	pos	22.701	POS	pos
10	46	hr-HPV negative	hr-HPV negative	HSIL	CIN2+	neg	29.241	POS	neg
11	55	other hr-HPV	hr-HPV positive	HISL	CIN2+	pos	28.325	POS	pos
12	53	other hr-HPV	hr-HPV positive	HSIL	CIN2+	pos	29.362	POS	pos
13	48	16	hr-HPV positive	HISL	CIN2+	pos	31.947	POS	pos
14	45	other hr-HPV	hr-HPV positive	HSIL	CIN2+	pos	32.942	POS	pos
15	33	other hr-HPV	hr-HPV positive	HISL	CIN2+	pos	25.506	POS	pos
16	50	18 and other hr-HPV	hr-HPV positive	HSIL	CIN2+	pos	29.492	POS	pos
17	49	other hr-HPV	hr-HPV positive	HISL	CIN2+	pos	29.358	POS	pos
18	48	other hr-HPV	hr-HPV positive	HSIL	CIN2+	pos	28.968	POS	pos
19	51	other hr-HPV	hr-HPV positive	HISL	CIN2+	pos	31.386	POS	pos
20	42	other hr-HPV	hr-HPV positive	HSIL	CIN2+	pos	32.386	POS	pos
21	55	other hr-HPV	hr-HPV positive	HISL	CIN2+	pos	26.546	POS	pos
22	40	other hr-HPV	hr-HPV positive	HSIL	CIN2+	pos	30.372	POS	pos
23	49	other hr-HPV	hr-HPV positive	HISL	CIN2+	pos	28.854	POS	pos
24	35	other hr-HPV	hr-HPV positive	LSIL	CIN2-	pos	32.855	POS	pos
25	53	other hr-HPV	hr-HPV positive	Normal	CIN2-	pos	42.885	NEG	neg
26	40	hr-HPV negative	hr-HPV negative	Normal	CIN2-	neg	44.152	NEG	neg
27	32	other hr-HPV	hr-HPV positive	Normal	CIN2-	pos	44.856	NEG	neg
28	40	other hr-HPV	hr-HPV positive	LSIL	CIN2-	pos	42.058	NEG	neg
29	53	other hr-HPV	hr-HPV positive	Normal	CIN2-	pos	40.889	NEG	neg
30	45	hr-HPV negative	hr-HPV negative	LSIL	CIN2-	neg	41.269	NEG	neg
31	52	16	hr-HPV positive	Normal	CIN2-	pos	44.756	NEG	neg
32	50	other hr-HPV	hr-HPV positive	LSIL	CIN2-	pos	42.146	NEG	neg
33	54	other hr-HPV	hr-HPV positive	Normal	CIN2-	pos	43.202	NEG	neg
34	49	other hr-HPV	hr-HPV positive	LSIL	CIN2-	pos	44.561	NEG	neg
35	39	16	hr-HPV positive	LSIL	CIN2-	pos	42.985	NEG	neg
36	58	other hr-HPV	hr-HPV positive	LSIL	CIN2-	pos	36.192	NEG	neg
37	38	other hr-HPV	hr-HPV positive	Normal	CIN2-	pos	43.271	NEG	neg
38	49	other hr-HPV	hr-HPV positive	LSIL	CIN2-	pos	37.52	NEG	neg
39	48	other hr-HPV	hr-HPV positive	Normal	CIN2-	pos	36.266	NEG	neg
40	34	other hr-HPV	hr-HPV positive	LSIL	CIN2-	pos	44.112	NEG	neg
41	45	other hr-HPV	hr-HPV positive	LSIL	CIN2-	pos	43.851	NEG	neg
42	54	other hr-HPV	hr-HPV positive	Normal	CIN2-	pos	43.674	NEG	neg
43	46	16	hr-HPV positive	Normal	CIN2-	pos	36.272	NEG	neg
44	49	hr-HPV negative	hr-HPV negative	LSIL	CIN2-	neg	40.185	NEG	neg
45	48	other hr-HPV	hr-HPV positive	LSIL	CIN2-	pos	41.242	NEG	neg
46	46	hr-HPV negative	hr-HPV negative	LSIL	CIN2-	neg	44.471	NEG	neg
47	49	other hr-HPV	hr-HPV positive	Normal	CIN2-	pos	43.555	NEG	neg
48	49	hr-HPV negative	hr-HPV negative	LSIL	CIN2-	neg	34.139	NEG	neg
49	44	other hr-HPV	hr-HPV positive	LSIL	CIN2-	pos	43.601	NEG	neg
50	42	other hr-HPV	hr-HPV positive	LSIL	CIN2-	pos	39.501	NEG	neg
51	35	other hr-HPV	hr-HPV positive	Normal	CIN2-	pos	43.114	NEG	neg
52	45	other hr-HPV	hr-HPV positive	Normal	CIN2-	pos	42.503	NEG	neg
53	36	other hr-HPV	hr-HPV positive	LSIL	CIN2-	pos	37.979	NEG	neg
54	39	other hr-HPV	hr-HPV positive	LSIL	CIN2-	pos	34.452	NEG	neg
55	32	type 16	hr-HPV positive	CINI	CIN2-	pos	41.333	Neg	neg
56	33	type 18/other hr-HPV	hr-HPV positive	CINI with HPV	CIN2-	pos	34.693	Neg	neg
57	50	hr-HPV negative	hr-HPV negative	CINI with HPV	CIN2-	neg	43.009	Neg	neg
58	46	hr-HPV negative	hr-HPV negative	CINI with HPV	CIN2-	neg	36.003	Neg	neg
59	55	hr-HPV negative	hr-HPV negative	HPV	CIN2-	neg	42.684	Neg	neg
60	46	hr-HPV negative	hr-HPV negative	HPV	CIN2-	neg	41.274	Neg	neg
61	34	type 18/other hr-HPV	hr-HPV positive	HPV	CIN2-	pos	36.256	Neg	neg
62	44	hr-HPV negative	hr-HPV negative	HPV	CIN2-	neg	39.301	Neg	neg
63	36	hr-HPV negative	hr-HPV negative	HPV	CIN2-	neg	44.785	Neg	neg
64	47	hr-HPV negative	hr-HPV negative	HPV	CIN2-	neg	43.662	Neg	neg
65	34	hr-HPV negative	hr-HPV negative	HPV	CIN2-	neg	42.334	Neg	neg
66	37	type 18/other hr-HPV	hr-HPV positive	HPV	CIN2-	pos	38.774	Neg	neg
67	45	hr-HPV negative	hr-HPV negative	HPV	CIN2-	neg	40.209	Neg	neg
68	32	type 18/other hr-HPV	hr-HPV positive	HPV	CIN2-	pos	38.739	Neg	neg
69	37	hr-HPV negative	hr-HPV negative	HPV	CIN2-	neg	35.87	Neg	neg
70	48	hr-HPV negative	hr-HPV negative	HPV (CxBx ปี57)	CIN2-	neg	39.672	Neg	neg
71	51	hr-HPV negative	hr-HPV negative	HPV (ปี56)	CIN2-	neg	43.611	Neg	neg
72	40	hr-HPV negative	hr-HPV negative	HPV (ปี56)	CIN2-	neg	41.996	Neg	neg
73	32	hr-HPV negative	hr-HPV negative	HPV (ปี57)	CIN2-	neg	43.937	Neg	neg
74	35	hr-HPV negative	hr-HPV negative	HPV (ปี57)	CIN2-	neg	38.717	Neg	neg
75	36	hr-HPV negative	hr-HPV negative	LSI L; CIN I with HPV	CIN2-	neg	40.567	Neg	neg
76	31	hr-HPV negative	hr-HPV negative	LSIL	CIN2-	neg	37.2	Neg	neg
77	58	hr-HPV negative	hr-HPV negative	LSIL	CIN2-	neg	41.372	Neg	neg
78	44	hr-HPV negative	hr-HPV negative	LSIL	CIN2-	neg	39.259	Neg	neg
79	35	hr-HPV negative	hr-HPV negative	LSIL	CIN2-	neg	43.721	Neg	neg
80	30	hr-HPV negative	hr-HPV negative	LSIL	CIN2-	neg	43.612	Neg	neg
81	33	hr-HPV negative	hr-HPV negative	LSIL	CIN2-	neg	43.084	Neg	neg
82	19	hr-HPV negative	hr-HPV negative	LSIL	CIN2-	neg	43.21	Neg	neg
83	34	hr-HPV negative	hr-HPV negative	LSIL	CIN2-	neg	42.351	Neg	neg
84	52	hr-HPV negative	hr-HPV negative	LSIL	CIN2-	neg	43.296	Neg	neg
85	47	type 16	hr-HPV positive	LSIL ; CIN I	CIN2-	pos	43.586	Neg	neg
86	44	hr-HPV negative	hr-HPV negative	LSIL ; CIN I	CIN2-	neg	37.612	Neg	neg
87	46	type 16	hr-HPV positive	LSIL ; CIN I with HPV	CIN2-	pos	42.101	Neg	neg
88	48	hr-HPV negative	hr-HPV negative	LSIL ; CIN I with HPV	CIN2-	neg	44.225	Neg	neg
89	40	hr-HPV negative	hr-HPV negative	LSIL ; CIN I with HPV	CIN2-	neg	40.187	Neg	neg
90	42	hr-HPV negative	hr-HPV negative	LSIL ; CIN I with HPV	CIN2-	neg	43.418	Neg	neg
91	37	hr-HPV negative	hr-HPV negative	LSIL ; CIN I with HPV	CIN2-	neg	41.572	Neg	neg
92	49	hr-HPV negative	hr-HPV negative	LSIL ; CIN I with HPV	CIN2-	neg	42.821	Neg	neg
93	47	hr-HPV negative	hr-HPV negative	LSIL ; CIN I with HPV	CIN2-	neg	37.294	Neg	neg
94	21	hr-HPV negative	hr-HPV negative	LSIL ; CIN I with HPV	CIN2-	neg	38.355	Neg	neg
95	42	hr-HPV negative	hr-HPV negative	LSIL ; CIN I with HPV	CIN2-	neg	44.271	Neg	neg
96	43	hr-HPV negative	hr-HPV negative	LSIL ; CIN I with HPV (ปี 54)	CIN2-	neg	40.91	Neg	neg
97	62	hr-HPV negative	hr-HPV negative	LSIL ; CIN I with HPV (ปี 56)	CIN2-	neg	43.59	Neg	neg
98	52	hr-HPV negative	hr-HPV negative	LSIL ; CIN I with HPV (ปี 58)	CIN2-	neg	40.429	Neg	neg
99	48	type 18/other hr-HPV	hr-HPV positive	LSIL ; HPV	CIN2-	pos	44.866	Neg	neg
100	51	hr-HPV negative	hr-HPV negative	LSIL ; HPV	CIN2-	neg	35.595	Neg	neg
101	38	hr-HPV negative	hr-HPV negative	LSIL ; HPV	CIN2-	neg	43.633	Neg	neg
102	35	hr-HPV negative	hr-HPV negative	LSIL ; HPV	CIN2-	neg	44.194	Neg	neg
103	38	type 16	hr-HPV positive	LSIL ; HPV	CIN2-	pos	39.626	Neg	neg
104	44	hr-HPV negative	hr-HPV negative	LSIL ; HPV	CIN2-	neg	36.14	Neg	neg
105	30	hr-HPV negative	hr-HPV negative	LSIL ; HPV	CIN2-	neg	37.786	Neg	neg
106	35	type 18/other hr-HPV	hr-HPV positive	LSIL ; HPV (ปี 57)	CIN2-	pos	42.775	Neg	neg
107	34	type 16	hr-HPV positive	LSIL ; HPV (ปี 58)	CIN2-	pos	37.575	Neg	neg
108	24	hr-HPV negative	hr-HPV negative	LSIL ; HPV (ปี 60)	CIN2-	neg	39.655	Neg	neg
109	30	hr-HPV negative	hr-HPV negative	LSIL; CIN I	CIN2-	neg	38.759	Neg	neg
110	58	hr-HPV negative	hr-HPV negative	LSIL; CIN I	CIN2-	neg	33.586	Neg	neg
111	40	hr-HPV negative	hr-HPV negative	LSIL; CIN I	CIN2-	neg	40.809	Neg	neg
112	34	hr-HPV negative	hr-HPV negative	LSIL; CIN I (ปี58)	CIN2-	neg	38.01	Neg	neg
113	41	hr-HPV negative	hr-HPV negative	LSIL; CIN I + HPV	CIN2-	neg	42.58	Neg	neg
114	31	hr-HPV negative	hr-HPV negative	LSIL; CIN I c HPV	CIN2-	neg	43.35	Neg	neg
115	30	hr-HPV negative	hr-HPV negative	LSIL; CIN I c HPV	CIN2-	neg	40.721	Neg	neg
116	32	hr-HPV negative	hr-HPV negative	LSIL; CIN I c HPV	CIN2-	neg	38.836	Neg	neg
117	43	hr-HPV negative	hr-HPV negative	LSIL; CIN I c HPV	CIN2-	neg	41.516	Neg	neg
118	53	hr-HPV negative	hr-HPV negative	LSIL; CIN I c HPV	CIN2-	neg	42.562	Neg	neg
119	46	hr-HPV negative	hr-HPV negative	LSIL; CIN I c HPV	CIN2-	neg	33.278	Neg	neg
120	38	hr-HPV negative	hr-HPV negative	LSIL; CIN I c HPV	CIN2-	neg	33.668	Neg	neg
121	49	hr-HPV negative	hr-HPV negative	LSIL; CIN I c HPV	CIN2-	neg	42.653	Neg	neg
122	38	hr-HPV negative	hr-HPV negative	LSIL; CIN I c HPV	CIN2-	neg	36.771	Neg	neg
123	32	hr-HPV negative	hr-HPV negative	LSIL; CIN I c HPV	CIN2-	neg	34.974	Neg	neg
124	48	hr-HPV negative	hr-HPV negative	LSIL; CIN I c HPV (ปี58)	CIN2-	neg	42.674	Neg	neg
125	50	hr-HPV negative	hr-HPV negative	LSIL; CIN I c HPV (ปี58)	CIN2-	neg	44.25	Neg	neg
126	31	hr-HPV negative	hr-HPV negative	LSIL; CIN I c HPV (ปี60)	CIN2-	neg	38.299	Neg	neg
127	36	hr-HPV negative	hr-HPV negative	LSIL; CINI	CIN2-	neg	38.249	Neg	neg
128	46	hr-HPV negative	hr-HPV negative	LSIL; CINI	CIN2-	neg	39.4	Neg	neg
129	50	hr-HPV negative	hr-HPV negative	LSIL; CINI	CIN2-	neg	43.187	Neg	neg
130	29	hr-HPV negative	hr-HPV negative	LSIL; CINI	CIN2-	neg	42.829	Neg	neg
131	37	hr-HPV negative	hr-HPV negative	LSIL; CINI (ปี57)	CIN2-	neg	39.696	Neg	neg
132	33	type 16	hr-HPV positive	LSIL; CINI (ปี58)	CIN2-	pos	39.263	Neg	neg
133	30	hr-HPV negative	hr-HPV negative	LSIL; CINI (ปี58)	CIN2-	neg	42.178	Neg	neg
134	51	hr-HPV negative	hr-HPV negative	LSIL; CINI (ปี58)	CIN2-	neg	42.757	Neg	neg
135	41	type 16	hr-HPV positive	LSIL; CINI (ปี58)	CIN2-	pos	35.419	Neg	neg
136	34	type 16	hr-HPV positive	LSIL; CINI + HPV	CIN2-	pos	38.708	Neg	neg
137	34	type 16	hr-HPV positive	LSIL; CINI + HPV	CIN2-	pos	42.601	Neg	neg
138	30	hr-HPV negative	hr-HPV negative	LSIL; CINI + HPV	CIN2-	neg	40.551	Neg	neg
139	29	hr-HPV negative	hr-HPV negative	LSIL; CINI + HPV	CIN2-	neg	44.562	Neg	neg
140	31	hr-HPV negative	hr-HPV negative	LSIL; CINI C HPV	CIN2-	neg	38.716	Neg	neg
141	42	type 18/other hr-HPV	hr-HPV positive	LSIL; CINI C HPV	CIN2-	pos	33.691	Neg	neg
142	33	hr-HPV negative	hr-HPV negative	LSIL; CINI C HPV	CIN2-	neg	36.936	Neg	neg
143	20	hr-HPV negative	hr-HPV negative	LSIL; CINI C HPV	CIN2-	neg	41.205	Neg	neg
144	31	type 16	hr-HPV positive	LSIL; CINI C HPV	CIN2-	pos	44.165	Neg	neg
145	30	hr-HPV negative	hr-HPV negative	LSIL; CINI C HPV	CIN2-	neg	39.768	Neg	neg
146	25	hr-HPV negative	hr-HPV negative	LSIL; CINI C HPV	CIN2-	neg	42.188	Neg	neg
147	29	hr-HPV negative	hr-HPV negative	LSIL; CINI C HPV	CIN2-	neg	42.258	Neg	neg
148	43	hr-HPV negative	hr-HPV negative	LSIL; CINI C HPV (ปี 54)	CIN2-	neg	44.065	Neg	neg
149	61	hr-HPV negative	hr-HPV negative	LSIL; CINI C HPV (ปี 56)	CIN2-	neg	37.655	Neg	neg
150	30	hr-HPV negative	hr-HPV negative	LSIL; CINI C HPV (ปี 58)	CIN2-	neg	42.044	Neg	neg
151	31	hr-HPV negative	hr-HPV negative	LSIL; CINI C HPV (ปี 58)	CIN2-	neg	43.201	Neg	neg
152	31	hr-HPV negative	hr-HPV negative	LSIL; CINI C HPV (ปี 58)	CIN2-	neg	40.381	Neg	neg
153	51	type 16	hr-HPV positive	LSIL; CINI C HPV (ปี 58)	CIN2-	pos	39.494	Neg	neg
154	46	hr-HPV negative	hr-HPV negative	LSIL; CINI C HPV (ปี 58)	CIN2-	neg	40.801	Neg	neg
155	38	hr-HPV negative	hr-HPV negative	LSIL; CINI C HPV (ปี 58)	CIN2-	neg	42.551	Neg	neg
156	31	type 16	hr-HPV positive	LSIL; CINI C HPV (ปี 58)	CIN2-	pos	41.867	Neg	neg
157	61	hr-HPV negative	hr-HPV negative	LSIL; CINI C HPV (ปี 58)	CIN2-	neg	41.763	Neg	neg
158	38	hr-HPV negative	hr-HPV negative	LSIL; CINI C HPV (ปี58)	CIN2-	neg	38.575	Neg	neg
159	58	hr-HPV negative	hr-HPV negative	LSIL; CINI with HPV	CIN2-	neg	39.256	Neg	neg
160	30	type 18/other hr-HPV	hr-HPV positive	LSIL; CINI with HPV	CIN2-	pos	40.54	Neg	neg
161	37	type 18/other hr-HPV	hr-HPV positive	LSIL; HPV	CIN2-	pos	34.744	Neg	neg
162	53	hr-HPV negative	hr-HPV negative	LSIL; HPV	CIN2-	neg	42.536	Neg	neg
163	33	hr-HPV negative	hr-HPV negative	LSIL; HPV	CIN2-	neg	39.777	Neg	neg
164	30	hr-HPV negative	hr-HPV negative	LSIL; HPV	CIN2-	neg	38.413	Neg	neg
165	34	type 18/other hr-HPV	hr-HPV positive	LSIL; HPV	CIN2-	pos	36.981	Neg	neg
166	38	hr-HPV negative	hr-HPV negative	LSIL; HPV	CIN2-	neg	40.618	Neg	neg
167	40	hr-HPV negative	hr-HPV negative	LSIL; HPV	CIN2-	neg	39.733	Neg	neg
168	32	hr-HPV negative	hr-HPV negative	LSIL; HPV	CIN2-	neg	38.919	Neg	neg
169	37	hr-HPV negative	hr-HPV negative	LSIL; HPV	CIN2-	neg	40.375	Neg	neg
170	41	type 16	hr-HPV positive	LSIL; HPV	CIN2-	pos	42.701	Neg	neg
171	34	hr-HPV negative	hr-HPV negative	LSIL; HPV	CIN2-	neg	39.456	Neg	neg
172	43	type 18/other hr-HPV	hr-HPV positive	LSIL; HPV	CIN2-	pos	38.432	Neg	neg
173	32	hr-HPV negative	hr-HPV negative	LSIL; HPV	CIN2-	neg	42.762	Neg	neg
174	36	hr-HPV negative	hr-HPV negative	LSIL; HPV	CIN2-	neg	36.158	Neg	neg
175	34	hr-HPV negative	hr-HPV negative	LSIL; HPV	CIN2-	neg	40.532	Neg	neg
176	33	type 18/other hr-HPV	hr-HPV positive	LSIL; HPV	CIN2-	pos	40.718	Neg	neg
177	34	hr-HPV negative	hr-HPV negative	LSIL; HPV	CIN2-	neg	38.207	Neg	neg
178	53	hr-HPV negative	hr-HPV negative	LSIL; HPV	CIN2-	neg	42.259	Neg	neg
179	31	hr-HPV negative	hr-HPV negative	LSIL; HPV	CIN2-	neg	34.549	Neg	neg
180	54	hr-HPV negative	hr-HPV negative	LSIL; HPV	CIN2-	neg	38.928	Neg	neg
181	56	hr-HPV negative	hr-HPV negative	LSIL; HPV	CIN2-	neg	42.477	Neg	neg
182	36	type 18/other hr-HPV	hr-HPV positive	LSIL; HPV	CIN2-	pos	37.731	Neg	neg
183	37	hr-HPV negative	hr-HPV negative	LSIL; HPV	CIN2-	neg	34.654	Neg	neg
184	54	type 16	hr-HPV positive	LSIL; HPV	CIN2-	pos	39.168	Neg	neg
185	61	type 18/other hr-HPV	hr-HPV positive	LSIL; HPV	CIN2-	pos	32.909	Pos	pos
186	34	type 18/other hr-HPV	hr-HPV positive	LSIL; HPV	CIN2-	pos	38.708	Neg	neg
187	39	hr-HPV negative	hr-HPV negative	LSIL; HPV	CIN2-	neg	36.617	Neg	neg
188	32	hr-HPV negative	hr-HPV negative	LSIL; HPV	CIN2-	neg	34.507	Neg	neg
189	38	type 16	hr-HPV positive	LSIL; HPV	CIN2-	pos	33.527	Neg	neg
190	41	hr-HPV negative	hr-HPV negative	LSIL; HPV	CIN2-	neg	37.555	Neg	neg
191	41	hr-HPV negative	hr-HPV negative	LSIL; HPV	CIN2-	neg	32.489	Pos	neg
192	28	hr-HPV negative	hr-HPV negative	LSIL; HPV	CIN2-	neg	34.765	Neg	neg
193	31	type 16	hr-HPV positive	LSIL; HPV	CIN2-	pos	33.188	Neg	neg
194	40	type 18/other hr-HPV	hr-HPV positive	LSIL; HPV	CIN2-	pos	37.261	Neg	neg
195	31	hr-HPV negative	hr-HPV negative	LSIL; HPV	CIN2-	neg	39.98	Neg	neg
196	32	type 16	hr-HPV positive	LSIL; HPV	CIN2-	pos	33.627	Neg	neg
197	39	hr-HPV negative	hr-HPV negative	LSIL; HPV	CIN2-	neg	42.756	Neg	neg
198	51	hr-HPV negative	hr-HPV negative	LSIL; HPV	CIN2-	neg	43.014	Neg	neg
199	51	type 16	hr-HPV positive	LSIL; HPV	CIN2-	pos	41.739	Neg	neg
200	41	hr-HPV negative	hr-HPV negative	LSIL; HPV	CIN2-	neg	41.056	Neg	neg
201	36	hr-HPV negative	hr-HPV negative	LSIL; HPV	CIN2-	neg	41.236	Neg	neg
202	46	hr-HPV negative	hr-HPV negative	LSIL; HPV	CIN2-	neg	41.745	Neg	neg
203	37	hr-HPV negative	hr-HPV negative	LSIL; HPV	CIN2-	neg	37.49	Neg	neg
204	25	hr-HPV negative	hr-HPV negative	LSIL; HPV	CIN2-	neg	38.87	Neg	neg
205	31	hr-HPV negative	hr-HPV negative	LSIL; HPV	CIN2-	neg	43.303	Neg	neg
206	31	hr-HPV negative	hr-HPV negative	LSIL; HPV	CIN2-	neg	39.551	Neg	neg
207	54	hr-HPV negative	hr-HPV negative	LSIL; HPV	CIN2-	neg	43.956	Neg	neg
208	36	hr-HPV negative	hr-HPV negative	LSIL; HPV	CIN2-	neg	38.303	Neg	neg
209	33	type 18/other hr-HPV	hr-HPV positive	LSIL; HPV	CIN2-	pos	43.562	Neg	neg
210	29	hr-HPV negative	hr-HPV negative	LSIL; HPV	CIN2-	neg	39.571	Neg	neg
211	24	hr-HPV negative	hr-HPV negative	LSIL; HPV	CIN2-	neg	42.657	Neg	neg
212	32	hr-HPV negative	hr-HPV negative	LSIL; HPV	CIN2-	neg	36.229	Neg	neg
213	28	type 18/other hr-HPV	hr-HPV positive	LSIL; HPV	CIN2-	pos	36.158	Neg	neg
214	38	hr-HPV negative	hr-HPV negative	LSIL; HPV	CIN2-	neg	36.813	Neg	neg
215	33	type 16	hr-HPV positive	LSIL; HPV	CIN2-	pos	37.174	Neg	neg
216	33	type 18/other hr-HPV	hr-HPV positive	LSIL; HPV	CIN2-	pos	42.655	Neg	neg
217	46	hr-HPV negative	hr-HPV negative	LSIL; HPV	CIN2-	neg	44.879	Neg	neg
218	35	hr-HPV negative	hr-HPV negative	LSIL; HPV	CIN2-	neg	38.515	Neg	neg
219	40	type 18/other hr-HPV	hr-HPV positive	LSIL; HPV	CIN2-	pos	39.006	Neg	neg
220	39	type 16	hr-HPV positive	LSIL; HPV	CIN2-	pos	44.163	Neg	neg
221	51	type 18/other hr-HPV	hr-HPV positive	LSIL; HPV	CIN2-	pos	39.29	Neg	neg
222	32	hr-HPV negative	hr-HPV negative	LSIL; HPV	CIN2-	neg	41.155	Neg	neg
223	35	hr-HPV negative	hr-HPV negative	LSIL; HPV	CIN2-	neg	39.657	Neg	neg
224	44	hr-HPV negative	hr-HPV negative	LSIL; HPV (ปี 56)	CIN2-	neg	41.635	Neg	neg
225	36	hr-HPV negative	hr-HPV negative	LSIL; HPV (ปี 57)	CIN2-	neg	40.185	Neg	neg
226	44	hr-HPV negative	hr-HPV negative	LSIL; HPV (ปี 58)	CIN2-	neg	44.395	Neg	neg
227	34	hr-HPV negative	hr-HPV negative	LSIL; HPV (ปี 58)	CIN2-	neg	43.981	Neg	neg
228	31	hr-HPV negative	hr-HPV negative	LSIL; HPV (ปี 58)	CIN2-	neg	40.889	Neg	neg
229	36	hr-HPV negative	hr-HPV negative	LSIL; HPV (ปี49)	CIN2-	neg	40.884	Neg	neg
230	40	type 16	hr-HPV positive	LSIL; HPV (ปี54)	CIN2-	pos	41.844	Neg	neg
231	35	type 16	hr-HPV positive	LSIL; HPV (ปี55)	CIN2-	pos	35.652	Neg	neg
232	49	type 16	hr-HPV positive	LSIL; HPV (ปี55)	CIN2-	pos	34.948	Neg	neg
233	47	hr-HPV negative	hr-HPV negative	LSIL; HPV (ปี56)	CIN2-	neg	40.706	Neg	neg
234	33	hr-HPV negative	hr-HPV negative	LSIL; HPV (ปี60)	CIN2-	neg	41.561	Neg	neg
235	39	hr-HPV negative	hr-HPV negative	LSIL; HPV (ปี60)	CIN2-	neg	42.389	Neg	neg
236	31	type 16	hr-HPV positive	LSIL; HPV (ปี60)	CIN2-	pos	39.268	Neg	neg
237	35	hr-HPV negative	hr-HPV negative	LSIL; HPV (ปี60)	CIN2-	neg	39.712	Neg	neg
238	33	hr-HPV negative	hr-HPV negative	LSIL; VAIN I	CIN2-	neg	38.367	Neg	neg
239	36	hr-HPV negative	hr-HPV negative	SIL; CIN I	CIN2-	neg	35.769	Neg	neg
240	47	hr-HPV negative	hr-HPV negative	SIL; CIN I	CIN2-	neg	38.748	Neg	neg
241	39	hr-HPV negative	hr-HPV negative	SIL; CIN I + HPV	CIN2-	neg	44.365	Neg	neg
242	50	hr-HPV negative	hr-HPV negative	CIN I-II	CIN2-	neg	31.298	Pos	neg
243	37	type 18/other hr-HPV	hr-HPV positive	CIN I-II c HPV	CIN2-	pos	27.017	Pos	pos
244	35	type 16	hr-HPV positive	CINIII C gland involvement	CIN2-	pos	32.14	Pos	pos
245	37	hr-HPV negative	hr-HPV negative	CINIII C gland involvement	CIN2-	neg	29.848	Pos	neg
246	37	type 16	hr-HPV positive	CINIII C gland involvement	CIN2-	pos	30.445	Pos	pos
247	47	hr-HPV negative	hr-HPV negative	CINIII C gland involvement	CIN2-	neg	30.514	Pos	neg
248	42	type 16	hr-HPV positive	CINIII C gland involvement	CIN2-	pos	29.966	Pos	pos
249	35	type 16	hr-HPV positive	CIS C gland	CIN2-	pos	30.201	Pos	pos
250	44	type 16	hr-HPV positive	HIS C HPV (ปี54)	CIN2-	pos	30.984	Pos	pos
251	33	type 16	hr-HPV positive	HSI L ; CIN II	CIN2-	pos	32.653	Pos	pos
252	32	hr-HPV negative	hr-HPV negative	HSIIL ; CIN II-III	CIN2-	neg	37.459	Neg	neg
253	41	hr-HPV negative	hr-HPV negative	HSIL ; CIN II with HPV	CIN2-	neg	32.055	Pos	neg
254	45	hr-HPV negative	hr-HPV negative	HSIL ; CIN III with gland	CIN2-	neg	31.987	Pos	neg
255	30	hr-HPV negative	hr-HPV negative	HSIL ; CIN III with gland	CIN2-	neg	30.716	Pos	neg
256	62	hr-HPV negative	hr-HPV negative	HSIL ; CIN II-III with HPV (ปี 58)	CIN2-	neg	31.663	Pos	neg
257	33	hr-HPV negative	hr-HPV negative	HSIL ;CINIII C gland involvement (ปี 58)	CIN2-	neg	31.448	Pos	neg
258	47	hr-HPV negative	hr-HPV negative	HSIL c gland	CIN2-	neg	31.96	Pos	neg
259	43	type 16	hr-HPV positive	HSIL; CIN II	CIN2-	pos	32.198	Pos	pos
260	51	hr-HPV negative	hr-HPV negative	HSIL; CIN II c HPV	CIN2-	neg	31.405	Pos	neg
261	30	hr-HPV negative	hr-HPV negative	HSIL; CIN II c HPV	CIN2-	neg	25.453	Pos	neg
262	42	type 16	hr-HPV positive	HSIL; CIN II c HPV	CIN2-	pos	43.527	Neg	neg
263	41	type 18/other hr-HPV	hr-HPV positive	HSIL; CIN II c HPV	CIN2-	pos	32.787	Pos	pos
264	44	type 16	hr-HPV positive	HSIL; CIN III	CIN2-	pos	31.544	Pos	pos
265	50	hr-HPV negative	hr-HPV negative	HSIL; CIN III	CIN2-	neg	31.96	Pos	neg
266	46	type 16	hr-HPV positive	HSIL; CIN III	CIN2-	pos	30.73	Pos	pos
267	42	hr-HPV negative	hr-HPV negative	HSIL; CIN III	CIN2-	neg	27.336	Pos	neg
268	45	hr-HPV negative	hr-HPV negative	HSIL; CIN III	CIN2-	neg	23.523	Pos	neg
269	30	type 16	hr-HPV positive	HSIL; CIN III	CIN2-	pos	31.233	Pos	pos
270	48	type 18/other hr-HPV	hr-HPV positive	HSIL; CIN III	CIN2-	pos	44.743	Neg	neg
271	56	type 16	hr-HPV positive	HSIL; CIN III	CIN2-	pos	32.478	Pos	pos
272	60	hr-HPV negative	hr-HPV negative	HSIL; CIN III C gland	CIN2-	neg	31.931	Pos	neg
273	61	hr-HPV negative	hr-HPV negative	HSIL; CIN III c gland	CIN2-	neg	24.82	Pos	neg
274	27	type 16	hr-HPV positive	HSIL; CIN III c gland	CIN2-	pos	30.373	Pos	pos
275	31	hr-HPV negative	hr-HPV negative	HSIL; CIN II-III c gland	CIN2-	neg	43.321	Neg	neg
276	35	hr-HPV negative	hr-HPV negative	HSIL; CINI C HPV (ปี 58)	CIN2-	neg	31.844	Pos	neg
277	59	hr-HPV negative	hr-HPV negative	HSIL; CINII (ปี 58)	CIN2-	neg	28.532	Pos	neg
278	42	hr-HPV negative	hr-HPV negative	HSIL; CINII + HPV (ปี 58)	CIN2-	neg	31.945	Pos	neg
279	36	hr-HPV negative	hr-HPV negative	HSIL; CINII with HPV	CIN2-	neg	32.232	Pos	neg
280	32	hr-HPV negative	hr-HPV negative	HSIL; CINII with HPV	CIN2-	neg	30.883	Pos	neg
281	61	hr-HPV negative	hr-HPV negative	HSIL; CINII+CINIII (ปี 58)	CIN2-	neg	26.86	Pos	neg
282	30	hr-HPV negative	hr-HPV negative	HSIL; CINII+HPV	CIN2-	neg	30.683	Pos	neg
283	38	hr-HPV negative	hr-HPV negative	HSIL; CINIII	CIN2-	neg	29.706	Pos	neg
284	30	type 16	hr-HPV positive	HSIL; CINIII	CIN2-	pos	29.89	Pos	pos
285	31	type 16	hr-HPV positive	HSIL; CINIII C gland involement	CIN2-	pos	26.963	Pos	pos
286	73	hr-HPV negative	hr-HPV negative	HSIL; CINIII C gland involement	CIN2-	neg	28.513	Pos	neg
287	47	hr-HPV negative	hr-HPV negative	HSIL; CINIII with gland involve	CIN2-	neg	36.397	Neg	neg
288	51	hr-HPV negative	hr-HPV negative	HSIL; CINIII with gland involve	CIN2-	neg	29.153	Pos	neg
289	37	hr-HPV negative	hr-HPV negative	HSIL; CINIII with gland involvement	CIN2-	neg	27.924	Pos	neg
290	31	hr-HPV negative	hr-HPV negative	HSIL; CINII-III	CIN2-	neg	29.367	Pos	neg
291	37	type 16	hr-HPV positive	HSIL; CINII-III	CIN2-	pos	32.314	Pos	pos
292	52	type 16	hr-HPV positive	HSIL; CINII-III	CIN2-	pos	31.865	Pos	pos
293	41	type 16	hr-HPV positive	HSIL; CINII-III with HPV	CIN2-	pos	32.234	Pos	pos
294	72	hr-HPV negative	hr-HPV negative	HSIL; VAIN II-III (ปี 56)	CIN2-	neg	28.412	Pos	neg
295	27	hr-HPV negative	hr-HPV negative	SCC	CIN2-	neg	23.507	Pos	neg
296	59	hr-HPV negative	hr-HPV negative	SCC	CIN2-	neg	26.414	Pos	neg
297	37	type 16	hr-HPV positive	SIL; CIN I-II + HPV	CIN2-	pos	26.542	Pos	pos

## Sheet: ROC 297 samples GraphPrism
	Sensitivity%	95% CI	Specificity%	95% CI	Likelihood ratio	100% - Specificity%	Sensitivity%		Area under the ROC curve
< 23.10	1.266	0.06493% to 6.828%	100	98.27% to 100.0%		0	0		Area	0.9616
< 23.52	2.532	0.4498% to 8.769%	100	98.27% to 100.0%		0	1.26582		Std. Error	0.01928
< 24.17	3.797	1.035% to 10.58%	100	98.27% to 100.0%		0	2.53165		95% confidence interval	0.9238 to 0.9994
< 25.08	5.063	1.986% to 12.31%	100	98.27% to 100.0%		0	3.79747		P value	<0.0001
< 25.40	6.329	2.733% to 13.97%	100	98.27% to 100.0%		0	5.06329
< 25.48	7.595	3.527% to 15.60%	100	98.27% to 100.0%		0	6.32911		Data
< 25.96	8.861	4.359% to 17.18%	100	98.27% to 100.0%		0	7.59494		Controls (Control)	218
< 26.48	10.13	5.221% to 18.73%	100	98.27% to 100.0%		0	8.86076		Patients (Patients)	79
< 26.54	11.39	6.111% to 20.25%	100	98.27% to 100.0%		0	10.1266		Missing Controls	0
< 26.70	12.66	7.023% to 21.76%	100	98.27% to 100.0%		0	11.3924		Missing Patients	0
< 26.91	13.92	7.957% to 23.24%	100	98.27% to 100.0%		0	12.6582
< 26.99	15.19	8.908% to 24.70%	100	98.27% to 100.0%		0	13.9241
< 27.18	16.46	9.877% to 26.15%	100	98.27% to 100.0%		0	15.1899
< 27.52	17.72	10.86% to 27.58%	100	98.27% to 100.0%		0	16.4557
< 27.81	18.99	11.86% to 28.99%	100	98.27% to 100.0%		0	17.7215
< 28.00	20.25	12.87% to 30.40%	100	98.27% to 100.0%		0	18.9873
< 28.21	21.52	13.89% to 31.79%	100	98.27% to 100.0%		0	20.2532
< 28.37	22.78	14.93% to 33.17%	100	98.27% to 100.0%		0	21.519
< 28.46	24.05	15.97% to 34.54%	100	98.27% to 100.0%		0	22.7848
< 28.52	25.32	17.03% to 35.89%	100	98.27% to 100.0%		0	24.0506
< 28.69	26.58	18.09% to 37.24%	100	98.27% to 100.0%		0	25.3165
< 28.91	27.85	19.17% to 38.58%	100	98.27% to 100.0%		0	26.5823
< 29.04	29.11	20.25% to 39.91%	100	98.27% to 100.0%		0	27.8481
< 29.14	30.38	21.34% to 41.23%	100	98.27% to 100.0%		0	29.1139
< 29.20	31.65	22.45% to 42.55%	100	98.27% to 100.0%		0	30.3797
< 29.29	32.91	23.55% to 43.85%	100	98.27% to 100.0%		0	31.6456
< 29.34	34.18	24.67% to 45.15%	100	98.27% to 100.0%		0	32.9114
< 29.36	35.44	25.80% to 46.44%	100	98.27% to 100.0%		0	34.1772
< 29.36	36.71	26.93% to 47.72%	100	98.27% to 100.0%		0	35.443
< 29.43	37.97	28.07% to 49.00%	100	98.27% to 100.0%		0	36.7089
< 29.60	39.24	29.21% to 50.27%	100	98.27% to 100.0%		0	37.9747
< 29.78	40.51	30.37% to 51.53%	100	98.27% to 100.0%		0	39.2405
< 29.87	41.77	31.53% to 52.78%	100	98.27% to 100.0%		0	40.5063
< 29.93	43.04	32.69% to 54.03%	100	98.27% to 100.0%		0	41.7722
< 30.08	44.3	33.87% to 55.27%	100	98.27% to 100.0%		0	43.038
< 30.29	45.57	35.05% to 56.50%	100	98.27% to 100.0%		0	44.3038
< 30.37	46.84	36.24% to 57.73%	100	98.27% to 100.0%		0	45.5696
< 30.41	48.1	37.43% to 58.95%	100	98.27% to 100.0%		0	46.8354
< 30.48	49.37	38.63% to 60.16%	100	98.27% to 100.0%		0	48.1013
< 30.58	50.63	39.84% to 61.37%	100	98.27% to 100.0%		0	49.3671
< 30.66	51.9	41.05% to 62.57%	100	98.27% to 100.0%		0	50.6329
< 30.70	53.16	42.27% to 63.76%	100	98.27% to 100.0%		0	51.8987
< 30.72	54.43	43.50% to 64.95%	100	98.27% to 100.0%		0	53.1646
< 30.81	55.7	44.73% to 66.13%	100	98.27% to 100.0%		0	54.4304
< 30.89	56.96	45.97% to 67.31%	100	98.27% to 100.0%		0	55.6962
< 30.94	58.23	47.22% to 68.47%	100	98.27% to 100.0%		0	56.962
< 31.11	59.49	48.47% to 69.63%	100	98.27% to 100.0%		0	58.2278
< 31.27	60.76	49.73% to 70.79%	100	98.27% to 100.0%		0	59.4937
< 31.34	62.03	51.00% to 71.93%	100	98.27% to 100.0%		0	60.7595
< 31.40	63.29	52.28% to 73.07%	100	98.27% to 100.0%		0	62.0253
< 31.43	64.56	53.56% to 74.20%	100	98.27% to 100.0%		0	63.2911
< 31.50	65.82	54.85% to 75.33%	100	98.27% to 100.0%		0	64.557
< 31.60	67.09	56.15% to 76.45%	100	98.27% to 100.0%		0	65.8228
< 31.75	68.35	57.45% to 77.55%	100	98.27% to 100.0%		0	67.0886
< 31.85	69.62	58.77% to 78.66%	100	98.27% to 100.0%		0	68.3544
< 31.86	70.89	60.09% to 79.75%	100	98.27% to 100.0%		0	69.6203
< 31.90	72.15	61.42% to 80.83%	100	98.27% to 100.0%		0	70.8861
< 31.94	73.42	62.76% to 81.91%	100	98.27% to 100.0%		0	72.1519
< 31.95	74.68	64.11% to 82.97%	100	98.27% to 100.0%		0	73.4177
< 31.95	75.95	65.46% to 84.03%	100	98.27% to 100.0%		0	74.6835
< 31.97	78.48	68.21% to 86.11%	100	98.27% to 100.0%		0	75.9494
< 32.02	79.75	69.60% to 87.13%	100	98.27% to 100.0%		0	78.481
< 32.10	81.01	71.01% to 88.14%	100	98.27% to 100.0%		0	79.7468
< 32.17	82.28	72.42% to 89.14%	100	98.27% to 100.0%		0	81.0127
< 32.22	83.54	73.85% to 90.12%	100	98.27% to 100.0%		0	82.2785
< 32.23	84.81	75.30% to 91.09%	100	98.27% to 100.0%		0	83.5443
< 32.27	86.08	76.76% to 92.04%	100	98.27% to 100.0%		0	84.8101
< 32.35	87.34	78.24% to 92.98%	100	98.27% to 100.0%		0	86.0759
< 32.43	88.61	79.75% to 93.89%	100	98.27% to 100.0%		0	87.3418
< 32.48	89.87	81.27% to 94.78%	100	98.27% to 100.0%		0	88.6076
< 32.57	89.87	81.27% to 94.78%	99.54	97.45% to 99.98%	195.9	0	89.8734
< 32.72	91.14	82.82% to 95.64%	99.54	97.45% to 99.98%	198.7	0.458716	89.8734
< 32.82	92.41	84.40% to 96.47%	99.54	97.45% to 99.98%	201.4	0.458716	91.1392
< 32.88	92.41	84.40% to 96.47%	99.08	96.72% to 99.84%	100.7	0.458716	92.4051
< 32.93	92.41	84.40% to 96.47%	98.62	96.03% to 99.62%	67.15	0.917431	92.4051
< 33.07	93.67	86.03% to 97.27%	98.62	96.03% to 99.62%	68.07	1.37615	92.4051
< 33.23	93.67	86.03% to 97.27%	98.17	95.38% to 99.28%	51.05	1.37615	93.6709
< 33.40	93.67	86.03% to 97.27%	97.71	94.74% to 99.02%	40.84	1.83486	93.6709
< 33.56	93.67	86.03% to 97.27%	97.25	94.13% to 98.73%	34.03	2.29358	93.6709
< 33.61	93.67	86.03% to 97.27%	96.79	93.52% to 98.44%	29.17	2.75229	93.6709
< 33.65	93.67	86.03% to 97.27%	96.33	92.93% to 98.13%	25.53	3.21101	93.6709
< 33.68	93.67	86.03% to 97.27%	95.87	92.34% to 97.81%	22.69	3.66972	93.6709
< 33.92	93.67	86.03% to 97.27%	95.41	91.76% to 97.49%	20.42	4.12844	93.6709
< 34.30	93.67	86.03% to 97.27%	94.95	91.19% to 97.16%	18.56	4.58716	93.6709
< 34.48	93.67	86.03% to 97.27%	94.5	90.63% to 96.82%	17.02	5.04587	93.6709
< 34.53	93.67	86.03% to 97.27%	94.04	90.07% to 96.48%	15.71	5.50459	93.6709
< 34.60	93.67	86.03% to 97.27%	93.58	89.51% to 96.14%	14.59	5.9633	93.6709
< 34.67	93.67	86.03% to 97.27%	93.12	88.96% to 95.79%	13.61	6.42202	93.6709
< 34.72	93.67	86.03% to 97.27%	92.66	88.41% to 95.43%	12.76	6.88073	93.6709
< 34.75	93.67	86.03% to 97.27%	92.2	87.87% to 95.07%	12.01	7.33945	93.6709
< 34.86	93.67	86.03% to 97.27%	91.74	87.33% to 94.71%	11.34	7.79817	93.6709
< 34.96	93.67	86.03% to 97.27%	91.28	86.79% to 94.35%	10.75	8.25688	93.6709
< 35.20	93.67	86.03% to 97.27%	90.83	86.25% to 93.98%	10.21	8.7156	93.6709
< 35.51	93.67	86.03% to 97.27%	90.37	85.72% to 93.61%	9.724	9.17431	93.6709
< 35.62	93.67	86.03% to 97.27%	89.91	85.19% to 93.24%	9.282	9.63303	93.6709
< 35.71	93.67	86.03% to 97.27%	89.45	84.67% to 92.87%	8.878	10.0917	93.6709
< 35.82	93.67	86.03% to 97.27%	88.99	84.14% to 92.49%	8.508	10.5505	93.6709
< 35.94	93.67	86.03% to 97.27%	88.53	83.62% to 92.11%	8.168	11.0092	93.6709
< 36.07	93.67	86.03% to 97.27%	88.07	83.10% to 91.73%	7.854	11.4679	93.6709
< 36.15	93.67	86.03% to 97.27%	87.61	82.58% to 91.35%	7.563	11.9266	93.6709
< 36.18	93.67	86.03% to 97.27%	86.7	81.55% to 90.58%	7.041	12.3853	93.6709
< 36.21	93.67	86.03% to 97.27%	86.24	81.03% to 90.19%	6.807	13.3028	93.6709
< 36.24	93.67	86.03% to 97.27%	85.78	80.52% to 89.80%	6.587	13.7615	93.6709
< 36.26	93.67	86.03% to 97.27%	85.32	80.01% to 89.41%	6.381	14.2202	93.6709
< 36.27	93.67	86.03% to 97.27%	84.86	79.50% to 89.01%	6.188	14.6789	93.6709
< 36.33	93.67	86.03% to 97.27%	84.4	79.00% to 88.62%	6.006	15.1376	93.6709
< 36.51	94.94	87.69% to 98.01%	84.4	79.00% to 88.62%	6.087	15.5963	93.6709
< 36.69	94.94	87.69% to 98.01%	83.94	78.49% to 88.22%	5.913	15.5963	94.9367
< 36.79	94.94	87.69% to 98.01%	83.49	77.99% to 87.83%	5.749	16.055	94.9367
< 36.87	94.94	87.69% to 98.01%	83.03	77.48% to 87.43%	5.594	16.5138	94.9367
< 36.96	94.94	87.69% to 98.01%	82.57	76.98% to 87.03%	5.446	16.9725	94.9367
< 37.08	94.94	87.69% to 98.01%	82.11	76.48% to 86.63%	5.307	17.4312	94.9367
< 37.19	94.94	87.69% to 98.01%	81.65	75.98% to 86.23%	5.174	17.8899	94.9367
< 37.23	94.94	87.69% to 98.01%	81.19	75.48% to 85.82%	5.048	18.3486	94.9367
< 37.28	94.94	87.69% to 98.01%	80.73	74.98% to 85.42%	4.928	18.8073	94.9367
< 37.38	94.94	87.69% to 98.01%	80.28	74.49% to 85.01%	4.813	19.2661	94.9367
< 37.47	96.2	89.42% to 98.96%	80.28	74.49% to 85.01%	4.877	19.7248	94.9367
< 37.51	96.2	89.42% to 98.96%	79.82	73.99% to 84.61%	4.766	19.7248	96.2025
< 37.54	96.2	89.42% to 98.96%	79.36	73.50% to 84.20%	4.66	20.1835	96.2025
< 37.57	96.2	89.42% to 98.96%	78.9	73.01% to 83.79%	4.559	20.6422	96.2025
< 37.59	96.2	89.42% to 98.96%	78.44	72.51% to 83.38%	4.462	21.1009	96.2025
< 37.63	96.2	89.42% to 98.96%	77.98	72.02% to 82.97%	4.369	21.5596	96.2025
< 37.69	96.2	89.42% to 98.96%	77.52	71.53% to 82.56%	4.28	22.0183	96.2025
< 37.76	96.2	89.42% to 98.96%	77.06	71.04% to 82.15%	4.194	22.4771	96.2025
< 37.88	96.2	89.42% to 98.96%	76.61	70.56% to 81.73%	4.112	22.9358	96.2025
< 37.99	96.2	89.42% to 98.96%	76.15	70.07% to 81.32%	4.033	23.3945	96.2025
< 38.11	96.2	89.42% to 98.96%	75.69	69.58% to 80.91%	3.957	23.8532	96.2025
< 38.23	96.2	89.42% to 98.96%	75.23	69.10% to 80.49%	3.884	24.3119	96.2025
< 38.27	96.2	89.42% to 98.96%	74.77	68.61% to 80.07%	3.813	24.7706	96.2025
< 38.30	96.2	89.42% to 98.96%	74.31	68.13% to 79.66%	3.745	25.2294	96.2025
< 38.33	96.2	89.42% to 98.96%	73.85	67.64% to 79.24%	3.679	25.6881	96.2025
< 38.36	96.2	89.42% to 98.96%	73.39	67.16% to 78.82%	3.616	26.1468	96.2025
< 38.39	96.2	89.42% to 98.96%	72.94	66.68% to 78.40%	3.555	26.6055	96.2025
< 38.42	96.2	89.42% to 98.96%	72.48	66.20% to 77.98%	3.495	27.0642	96.2025
< 38.47	96.2	89.42% to 98.96%	72.02	65.72% to 77.56%	3.438	27.5229	96.2025
< 38.55	96.2	89.42% to 98.96%	71.56	65.24% to 77.13%	3.383	27.9817	96.2025
< 38.64	96.2	89.42% to 98.96%	71.1	64.76% to 76.71%	3.329	28.4404	96.2025
< 38.71	96.2	89.42% to 98.96%	70.18	63.80% to 75.86%	3.226	28.8991	96.2025
< 38.72	96.2	89.42% to 98.96%	69.72	63.33% to 75.44%	3.178	29.8165	96.2025
< 38.73	96.2	89.42% to 98.96%	69.27	62.85% to 75.01%	3.13	30.2752	96.2025
< 38.74	96.2	89.42% to 98.96%	68.81	62.38% to 74.59%	3.084	30.7339	96.2025
< 38.75	96.2	89.42% to 98.96%	68.35	61.90% to 74.16%	3.039	31.1927	96.2025
< 38.77	96.2	89.42% to 98.96%	67.89	61.43% to 73.73%	2.996	31.6514	96.2025
< 38.81	96.2	89.42% to 98.96%	67.43	60.96% to 73.30%	2.954	32.1101	96.2025
< 38.85	96.2	89.42% to 98.96%	66.97	60.48% to 72.87%	2.913	32.5688	96.2025
< 38.89	96.2	89.42% to 98.96%	66.51	60.01% to 72.44%	2.873	33.0275	96.2025
< 38.92	96.2	89.42% to 98.96%	66.06	59.54% to 72.01%	2.834	33.4862	96.2025
< 38.97	96.2	89.42% to 98.96%	65.6	59.07% to 71.58%	2.796	33.945	96.2025
< 39.09	96.2	89.42% to 98.96%	65.14	58.60% to 71.15%	2.759	34.4037	96.2025
< 39.21	96.2	89.42% to 98.96%	64.68	58.13% to 70.72%	2.724	34.8624	96.2025
< 39.26	96.2	89.42% to 98.96%	64.22	57.66% to 70.29%	2.689	35.3211	96.2025
< 39.26	96.2	89.42% to 98.96%	63.76	57.19% to 69.85%	2.655	35.7798	96.2025
< 39.27	96.2	89.42% to 98.96%	63.3	56.73% to 69.42%	2.622	36.2385	96.2025
< 39.28	96.2	89.42% to 98.96%	62.84	56.26% to 68.98%	2.589	36.6972	96.2025
< 39.30	96.2	89.42% to 98.96%	62.39	55.79% to 68.55%	2.558	37.156	96.2025
< 39.35	96.2	89.42% to 98.96%	61.93	55.33% to 68.11%	2.527	37.6147	96.2025
< 39.43	96.2	89.42% to 98.96%	61.47	54.86% to 67.68%	2.497	38.0734	96.2025
< 39.48	96.2	89.42% to 98.96%	61.01	54.40% to 67.24%	2.467	38.5321	96.2025
< 39.50	96.2	89.42% to 98.96%	60.55	53.93% to 66.80%	2.439	38.9908	96.2025
< 39.53	96.2	89.42% to 98.96%	60.09	53.47% to 66.36%	2.411	39.4495	96.2025
< 39.56	96.2	89.42% to 98.96%	59.63	53.01% to 65.92%	2.383	39.9083	96.2025
< 39.60	96.2	89.42% to 98.96%	59.17	52.55% to 65.49%	2.356	40.367	96.2025
< 39.64	96.2	89.42% to 98.96%	58.72	52.08% to 65.05%	2.33	40.8257	96.2025
< 39.66	96.2	89.42% to 98.96%	58.26	51.62% to 64.60%	2.305	41.2844	96.2025
< 39.66	96.2	89.42% to 98.96%	57.8	51.16% to 64.16%	2.28	41.7431	96.2025
< 39.68	96.2	89.42% to 98.96%	57.34	50.70% to 63.72%	2.255	42.2018	96.2025
< 39.70	96.2	89.42% to 98.96%	56.88	50.24% to 63.28%	2.231	42.6606	96.2025
< 39.72	96.2	89.42% to 98.96%	56.42	49.78% to 62.84%	2.208	43.1193	96.2025
< 39.75	96.2	89.42% to 98.96%	55.96	49.33% to 62.39%	2.185	43.578	96.2025
< 39.77	96.2	89.42% to 98.96%	55.5	48.87% to 61.95%	2.162	44.0367	96.2025
< 39.88	96.2	89.42% to 98.96%	55.05	48.41% to 61.51%	2.14	44.4954	96.2025
< 40.08	96.2	89.42% to 98.96%	54.59	47.96% to 61.06%	2.118	44.9541	96.2025
< 40.19	96.2	89.42% to 98.96%	53.67	47.04% to 60.17%	2.076	45.4128	96.2025
< 40.20	96.2	89.42% to 98.96%	53.21	46.59% to 59.72%	2.056	46.3303	96.2025
< 40.29	96.2	89.42% to 98.96%	52.75	46.13% to 59.27%	2.036	46.789	96.2025
< 40.38	96.2	89.42% to 98.96%	52.29	45.68% to 58.83%	2.017	47.2477	96.2025
< 40.41	96.2	89.42% to 98.96%	51.83	45.23% to 58.38%	1.997	47.7064	96.2025
< 40.48	96.2	89.42% to 98.96%	51.38	44.78% to 57.93%	1.979	48.1651	96.2025
< 40.54	96.2	89.42% to 98.96%	50.92	44.32% to 57.48%	1.96	48.6239	96.2025
< 40.55	96.2	89.42% to 98.96%	50.46	43.87% to 57.03%	1.942	49.0826	96.2025
< 40.56	96.2	89.42% to 98.96%	50	43.42% to 56.58%	1.924	49.5413	96.2025
< 40.59	96.2	89.42% to 98.96%	49.54	42.97% to 56.13%	1.907	50	96.2025
< 40.66	96.2	89.42% to 98.96%	49.08	42.52% to 55.68%	1.889	50.4587	96.2025
< 40.71	96.2	89.42% to 98.96%	48.62	42.07% to 55.22%	1.873	50.9174	96.2025
< 40.72	96.2	89.42% to 98.96%	48.17	41.62% to 54.77%	1.856	51.3761	96.2025
< 40.76	96.2	89.42% to 98.96%	47.71	41.17% to 54.32%	1.84	51.8349	96.2025
< 40.81	96.2	89.42% to 98.96%	47.25	40.73% to 53.87%	1.824	52.2936	96.2025
< 40.85	96.2	89.42% to 98.96%	46.79	40.28% to 53.41%	1.808	52.7523	96.2025
< 40.89	96.2	89.42% to 98.96%	46.33	39.83% to 52.96%	1.792	53.211	96.2025
< 40.90	96.2	89.42% to 98.96%	45.41	38.94% to 52.04%	1.762	53.6697	96.2025
< 40.98	96.2	89.42% to 98.96%	44.95	38.49% to 51.59%	1.748	54.5872	96.2025
< 41.11	96.2	89.42% to 98.96%	44.5	38.05% to 51.13%	1.733	55.0459	96.2025
< 41.18	96.2	89.42% to 98.96%	44.04	37.61% to 50.67%	1.719	55.5046	96.2025
< 41.22	96.2	89.42% to 98.96%	43.58	37.16% to 50.22%	1.705	55.9633	96.2025
< 41.24	96.2	89.42% to 98.96%	43.12	36.72% to 49.76%	1.691	56.422	96.2025
< 41.26	96.2	89.42% to 98.96%	42.66	36.28% to 49.30%	1.678	56.8807	96.2025
< 41.27	96.2	89.42% to 98.96%	42.2	35.84% to 48.84%	1.664	57.3394	96.2025
< 41.30	96.2	89.42% to 98.96%	41.74	35.40% to 48.38%	1.651	57.7982	96.2025
< 41.35	96.2	89.42% to 98.96%	41.28	34.95% to 47.92%	1.638	58.2569	96.2025
< 41.44	96.2	89.42% to 98.96%	40.83	34.51% to 47.45%	1.626	58.7156	96.2025
< 41.54	96.2	89.42% to 98.96%	40.37	34.08% to 46.99%	1.613	59.1743	96.2025
< 41.57	96.2	89.42% to 98.96%	39.91	33.64% to 46.53%	1.601	59.633	96.2025
< 41.60	96.2	89.42% to 98.96%	39.45	33.20% to 46.07%	1.589	60.0917	96.2025
< 41.69	96.2	89.42% to 98.96%	38.99	32.76% to 45.60%	1.577	60.5505	96.2025
< 41.74	96.2	89.42% to 98.96%	38.53	32.32% to 45.14%	1.565	61.0092	96.2025
< 41.75	96.2	89.42% to 98.96%	38.07	31.89% to 44.67%	1.553	61.4679	96.2025
< 41.80	96.2	89.42% to 98.96%	37.61	31.45% to 44.21%	1.542	61.9266	96.2025
< 41.86	96.2	89.42% to 98.96%	37.16	31.02% to 43.74%	1.531	62.3853	96.2025
< 41.93	96.2	89.42% to 98.96%	36.7	30.58% to 43.27%	1.52	62.844	96.2025
< 42.02	96.2	89.42% to 98.96%	36.24	30.15% to 42.81%	1.509	63.3028	96.2025
< 42.05	96.2	89.42% to 98.96%	35.78	29.71% to 42.34%	1.498	63.7615	96.2025
< 42.08	96.2	89.42% to 98.96%	35.32	29.28% to 41.87%	1.487	64.2202	96.2025
< 42.12	96.2	89.42% to 98.96%	34.86	28.85% to 41.40%	1.477	64.6789	96.2025
< 42.16	96.2	89.42% to 98.96%	34.4	28.42% to 40.93%	1.467	65.1376	96.2025
< 42.18	96.2	89.42% to 98.96%	33.94	27.99% to 40.46%	1.456	65.5963	96.2025
< 42.22	96.2	89.42% to 98.96%	33.49	27.56% to 39.99%	1.446	66.055	96.2025
< 42.26	96.2	89.42% to 98.96%	33.03	27.13% to 39.52%	1.436	66.5138	96.2025
< 42.30	96.2	89.42% to 98.96%	32.57	26.70% to 39.04%	1.427	66.9725	96.2025
< 42.34	96.2	89.42% to 98.96%	32.11	26.27% to 38.57%	1.417	67.4312	96.2025
< 42.37	96.2	89.42% to 98.96%	31.65	25.84% to 38.10%	1.408	67.8899	96.2025
< 42.43	96.2	89.42% to 98.96%	31.19	25.41% to 37.62%	1.398	68.3486	96.2025
< 42.49	96.2	89.42% to 98.96%	30.73	24.99% to 37.15%	1.389	68.8073	96.2025
< 42.52	96.2	89.42% to 98.96%	30.28	24.56% to 36.67%	1.38	69.2661	96.2025
< 42.54	96.2	89.42% to 98.96%	29.82	24.14% to 36.20%	1.371	69.7248	96.2025
< 42.56	96.2	89.42% to 98.96%	29.36	23.71% to 35.72%	1.362	70.1835	96.2025
< 42.57	96.2	89.42% to 98.96%	28.9	23.29% to 35.24%	1.353	70.6422	96.2025
< 42.59	96.2	89.42% to 98.96%	28.44	22.87% to 34.76%	1.344	71.1009	96.2025
< 42.63	96.2	89.42% to 98.96%	27.98	22.44% to 34.28%	1.336	71.5596	96.2025
< 42.65	96.2	89.42% to 98.96%	27.52	22.02% to 33.80%	1.327	72.0183	96.2025
< 42.66	96.2	89.42% to 98.96%	27.06	21.60% to 33.32%	1.319	72.4771	96.2025
< 42.67	96.2	89.42% to 98.96%	26.61	21.18% to 32.84%	1.311	72.9358	96.2025
< 42.68	96.2	89.42% to 98.96%	26.15	20.76% to 32.36%	1.303	73.3945	96.2025
< 42.69	96.2	89.42% to 98.96%	25.69	20.34% to 31.87%	1.295	73.8532	96.2025
< 42.73	96.2	89.42% to 98.96%	25.23	19.93% to 31.39%	1.287	74.3119	96.2025
< 42.76	96.2	89.42% to 98.96%	24.77	19.51% to 30.90%	1.279	74.7706	96.2025
< 42.76	96.2	89.42% to 98.96%	24.31	19.09% to 30.42%	1.271	75.2294	96.2025
< 42.77	96.2	89.42% to 98.96%	23.85	18.68% to 29.93%	1.263	75.6881	96.2025
< 42.80	96.2	89.42% to 98.96%	23.39	18.27% to 29.44%	1.256	76.1468	96.2025
< 42.83	96.2	89.42% to 98.96%	22.94	17.85% to 28.96%	1.248	76.6055	96.2025
< 42.86	96.2	89.42% to 98.96%	22.48	17.44% to 28.47%	1.241	77.0642	96.2025
< 42.94	96.2	89.42% to 98.96%	22.02	17.03% to 27.98%	1.234	77.5229	96.2025
< 43.00	96.2	89.42% to 98.96%	21.56	16.62% to 27.49%	1.226	77.9817	96.2025
< 43.01	96.2	89.42% to 98.96%	21.1	16.21% to 26.99%	1.219	78.4404	96.2025
< 43.05	96.2	89.42% to 98.96%	20.64	15.80% to 26.50%	1.212	78.8991	96.2025
< 43.10	96.2	89.42% to 98.96%	20.18	15.39% to 26.01%	1.205	79.3578	96.2025
< 43.15	96.2	89.42% to 98.96%	19.72	14.99% to 25.51%	1.198	79.8165	96.2025
< 43.19	96.2	89.42% to 98.96%	19.27	14.58% to 25.02%	1.192	80.2752	96.2025
< 43.20	96.2	89.42% to 98.96%	18.81	14.18% to 24.52%	1.185	80.7339	96.2025
< 43.21	96.2	89.42% to 98.96%	18.35	13.77% to 24.02%	1.178	81.1927	96.2025
< 43.24	96.2	89.42% to 98.96%	17.89	13.37% to 23.52%	1.172	81.6514	96.2025
< 43.28	96.2	89.42% to 98.96%	17.43	12.97% to 23.02%	1.165	82.1101	96.2025
< 43.30	96.2	89.42% to 98.96%	16.97	12.57% to 22.52%	1.159	82.5688	96.2025
< 43.31	96.2	89.42% to 98.96%	16.51	12.17% to 22.01%	1.152	83.0275	96.2025
< 43.34	97.47	91.23% to 99.55%	16.51	12.17% to 22.01%	1.167	83.4862	96.2025
< 43.38	97.47	91.23% to 99.55%	16.06	11.78% to 21.51%	1.161	83.4862	97.4684
< 43.47	97.47	91.23% to 99.55%	15.6	11.38% to 21.00%	1.155	83.945	97.4684
< 43.54	98.73	93.17% to 99.94%	15.6	11.38% to 21.00%	1.17	84.4037	97.4684
< 43.56	98.73	93.17% to 99.94%	15.14	10.99% to 20.50%	1.163	84.4037	98.7342
< 43.57	98.73	93.17% to 99.94%	14.68	10.59% to 19.99%	1.157	84.8624	98.7342
< 43.59	98.73	93.17% to 99.94%	14.22	10.20% to 19.48%	1.151	85.3211	98.7342
< 43.60	98.73	93.17% to 99.94%	13.76	9.813% to 18.97%	1.145	85.7798	98.7342
< 43.61	98.73	93.17% to 99.94%	13.3	9.424% to 18.45%	1.139	86.2385	98.7342
< 43.61	98.73	93.17% to 99.94%	12.84	9.038% to 17.94%	1.133	86.6972	98.7342
< 43.62	98.73	93.17% to 99.94%	12.39	8.653% to 17.42%	1.127	87.156	98.7342
< 43.65	98.73	93.17% to 99.94%	11.93	8.270% to 16.90%	1.121	87.6147	98.7342
< 43.67	98.73	93.17% to 99.94%	11.47	7.889% to 16.38%	1.115	88.0734	98.7342
< 43.70	98.73	93.17% to 99.94%	11.01	7.511% to 15.86%	1.109	88.5321	98.7342
< 43.79	98.73	93.17% to 99.94%	10.55	7.134% to 15.33%	1.104	88.9908	98.7342
< 43.89	98.73	93.17% to 99.94%	10.09	6.759% to 14.81%	1.098	89.4495	98.7342
< 43.95	98.73	93.17% to 99.94%	9.633	6.387% to 14.28%	1.093	89.9083	98.7342
< 43.97	98.73	93.17% to 99.94%	9.174	6.017% to 13.75%	1.087	90.367	98.7342
< 44.02	98.73	93.17% to 99.94%	8.716	5.651% to 13.21%	1.082	90.8257	98.7342
< 44.09	98.73	93.17% to 99.94%	8.257	5.287% to 12.67%	1.076	91.2844	98.7342
< 44.13	98.73	93.17% to 99.94%	7.798	4.926% to 12.13%	1.071	91.7431	98.7342
< 44.16	98.73	93.17% to 99.94%	7.339	4.568% to 11.59%	1.066	92.2018	98.7342
< 44.16	98.73	93.17% to 99.94%	6.881	4.214% to 11.04%	1.06	92.6606	98.7342
< 44.18	98.73	93.17% to 99.94%	6.422	3.864% to 10.49%	1.055	93.1193	98.7342
< 44.21	98.73	93.17% to 99.94%	5.963	3.518% to 9.934%	1.05	93.578	98.7342
< 44.24	98.73	93.17% to 99.94%	5.505	3.177% to 9.374%	1.045	94.0367	98.7342
< 44.26	98.73	93.17% to 99.94%	5.046	2.841% to 8.808%	1.04	94.4954	98.7342
< 44.32	98.73	93.17% to 99.94%	4.587	2.510% to 8.237%	1.035	94.9541	98.7342
< 44.38	98.73	93.17% to 99.94%	4.128	2.187% to 7.659%	1.03	95.4128	98.7342
< 44.43	98.73	93.17% to 99.94%	3.67	1.871% to 7.073%	1.025	95.8716	98.7342
< 44.52	98.73	93.17% to 99.94%	3.211	1.564% to 6.478%	1.02	96.3303	98.7342
< 44.56	98.73	93.17% to 99.94%	2.752	1.267% to 5.874%	1.015	96.789	98.7342
< 44.65	98.73	93.17% to 99.94%	2.294	0.9836% to 5.256%	1.011	97.2477	98.7342
< 44.75	100	95.36% to 100.0%	2.294	0.9836% to 5.256%	1.023	97.7064	98.7342
< 44.77	100	95.36% to 100.0%	1.835	0.7158% to 4.622%	1.019	97.7064	100
< 44.82	100	95.36% to 100.0%	1.376	0.3751% to 3.967%	1.014	98.1651	100
< 44.86	100	95.36% to 100.0%	0.9174	0.1630% to 3.283%	1.009	98.6239	100
< 44.87	100	95.36% to 100.0%	0.4587	0.02353% to 2.552%	1.005	99.0826	100
						99.5413	100
						100	100

## Sheet: Cohort 2 ASCUS 209samples
NO	Cytological biopsy	Pathologic biopsy result	Grouping	HR-HPV	TRH methylation	HR+TRH meth
1	ASC-US	HPV	CIN2-	pos	neg	neg
2	ASC-US	CIN3	CIN 2+	neg	neg	neg
3	ASC-US	HPV	CIN2-	pos	neg	neg
4	ASC-US	HPV	CIN2-	pos	neg	neg
5	ASC-US	condyloma	CIN2-	pos	neg	neg
6	ASC-US	HPV	CIN2-	pos	neg	neg
7	ASC-US	HPV	CIN2-	pos	neg	neg
8	ASC-US	HPV	CIN2-	pos	neg	neg
9	ASC-US	squamous metaplasia	CIN2-	pos	neg	neg
10	ASC-US	HPV	CIN2-	pos	neg	neg
11	ASC-US	chronic cervicitis	CIN2-	pos	neg	neg
12	ASC-US	HPV	CIN2-	neg	neg	neg
13	ASC-US	HPV	CIN2-	pos	neg	neg
14	ASC-US	HPV	CIN2-	pos	neg	neg
15	ASC-US	HPV	CIN2-	pos	neg	neg
16	ASC-US	HPV	CIN2-	pos	neg	neg
17	ASC-US	CIN3	CIN 2+	pos	pos	pos
18	ASC-US	CIN1 c HPV	CIN2-	pos	neg	neg
19	ASC-US	condyloma	CIN2-	pos	neg	neg
20	ASC-US	CIN1 c HPV	CIN2-	pos	neg	neg
21	ASC-US	CIN3 c gland	CIN 2+	pos	pos	pos
22	ASC-US	CIN2	CIN 2+	pos	pos	pos
23	ASC-US	HPV	CIN2-	pos	neg	neg
24	ASC-US	CIN3	CIN 2+	pos	pos	pos
25	ASC-US	CIN1 c HPV	CIN2-	pos	neg	neg
26	ASC-US	HPV	CIN2-	pos	neg	neg
27	ASC-US	VAIN3	CIN2-	pos	neg	neg
28	ASC-US	Squamous metaplasia	CIN2-	pos	neg	neg
29	ASC-US	HPV	CIN2-	pos	neg	neg
30	ASC-US	chronic cervicitis	CIN2-	pos	neg	neg
31	ASC-US	CIN1 c HPV	CIN2-	neg	neg	neg
32	ASC-US	HPV	CIN2-	pos	neg	neg
33	ASC-US	squamous metaplasia	CIN2-	pos	neg	neg
34	ASC-US	HPV	CIN2-	pos	neg	neg
35	ASC-US	HPV	CIN2-	neg	neg	neg
36	ASC-US	HPV	CIN2-	pos	neg	neg
37	ASC-US	HPV	CIN2-	pos	neg	neg
38	ASC-US	CIN1 c HPV	CIN2-	pos	neg	neg
39	ASC-US	CIN1	CIN2-	neg	neg	neg
40	ASC-US	HPV	CIN2-	pos	neg	neg
41	ASC-US	HPV	CIN2-	pos	neg	neg
42	ASC-US	HPV	CIN2-	pos	neg	neg
43	ASC-US	HPV	CIN2-	pos	neg	neg
44	ASC-US	HPV	CIN2-	pos	neg	neg
45	ASC-US	chronic cervicitis	CIN2-	pos	neg	neg
46	ASC-US	HPV	CIN2-	pos	neg	neg
47	ASC-US	CIN1 c HPV	CIN2-	pos	neg	neg
48	ASC-US	condyloma	CIN2-	pos	neg	neg
49	ASC-US	FOBE	CIN2-	neg	pos	neg
50	ASC-US	Atrophic squamous epithelium	CIN2-	neg	neg	neg
51	ASC-US	CIN1 c HPV	CIN2-	pos	neg	neg
52	ASC-US	HPV	CIN2-	pos	neg	neg
53	ASC-US	HPV	CIN2-	neg	neg	neg
54	ASC-US	atrophic epithelium	CIN2-	neg	neg	neg
55	ASC-US	HPV	CIN2-	pos	neg	neg
56	ASC-US	CIN1c HPV	CIN2-	pos	neg	neg
57	ASC-US	CIN3 S/P LEEP pos margin	CIN 2+	pos	pos	pos
58	ASC-US	condyloma	CIN2-	pos	neg	neg
59	ASC-US	CIN1 c HPV	CIN2-	pos	neg	neg
60	ASC-US	HPV	CIN2-	neg	neg	neg
61	ASC-US	HPV c FOBE	CIN2-	neg	neg	neg
62	ASC-US	CIN2	CIN 2+	pos	pos	pos
63	ASC-US	HPV	CIN2-	pos	neg	neg
64	ASC-US	HPV	CIN2-	pos	neg	neg
65	ASC-US	HPV	CIN2-	pos	neg	neg
66	ASC-US	VAIN3	CIN2-	pos	neg	neg
67	ASC-US	CIN1 c HPV	CIN2-	pos	neg	neg
68	ASC-US	HPV	CIN2-	neg	neg	neg
69	ASC-US	VAIN1 c HPV	CIN2-	neg	neg	neg
70	ASC-US	chronic cervicitis	CIN2-	pos	neg	neg
71	ASC-US	CIN1	CIN2-	pos	neg	neg
72	ASC-US	HPV	CIN2-	pos	neg	neg
73	ASC-US	condyloma	CIN2-	pos	neg	neg
74	ASC-US	mild HPV	CIN2-	pos	neg	neg
75	ASC-US	CIN1 c HPV	CIN2-	pos	neg	neg
76	ASC-US	HPV	CIN2-	pos	neg	neg
77	ASC-US	benign squamous	CIN2-	pos	neg	neg
78	ASC-US	CIN1	CIN2-	pos	neg	neg
79	ASC-US	CIN1	CIN2-	pos	neg	neg
80	ASC-US	HPV	CIN2-	pos	neg	neg
81	ASC-US	CIN3	CIN 2+	pos	pos	pos
82	ASC-US	CIN3 c HPV	CIN 2+	pos	pos	pos
83	ASC-US	HPV	CIN2-	pos	neg	neg
84	ASC-US	CIN1	CIN2-	pos	neg	neg
85	ASC-US	CIN1 c HPV	CIN2-	pos	neg	neg
86	ASC-US	HPV	CIN2-	pos	neg	neg
87	ASC-US	CIN1 c HPV	CIN2-	pos	neg	neg
88	ASC-US	HPV	CIN2-	pos	neg	neg
89	ASC-US	HPV	CIN2-	pos	neg	neg
90	ASC-US	HPV condyloma	CIN2-	pos	neg	neg
91	ASC-US	CIN1	CIN2-	pos	neg	neg
92	ASC-US	polyp	CIN2-	pos	neg	neg
93	ASC-US	VAIN1 ECC:endocervical tissue	CIN2-	pos	pos	pos
94	ASC-US	Chronic cervicitis, FOBE	CIN2-	pos	neg	neg
95	ASC-US	HPV	CIN2-	pos	neg	neg
96	ASC-US	Chronic cervicitis, FOBE	CIN2-	pos	neg	neg
97	ASC-US	CIN3c HPV	CIN 2+	pos	pos	pos
98	ASC-US	Chronic cervicitis	CIN2-	pos	neg	neg
99	ASC-US	HPV,chronic cervicitis	CIN2-	pos	neg	neg
100	ASC-US	VIN1 c HPV	CIN2-	pos	neg	neg
101	ASC-US	HPV,FOBE	CIN2-	pos	neg	neg
102	ASC-US	CIN2	CIN 2+	pos	pos	pos
103	ASC-US	HPV	CIN2-	pos	neg	neg
104	ASC-US	CIN1c HPV	CIN2-	pos	neg	neg
105	ASC-US	HPV	CIN2-	pos	neg	neg
106	ASC-US	CIN0	CIN2-	pos	neg	neg
107	ASC-US	HPV, FOBE	CIN2-	pos	neg	neg
108	ASC-US	HPV	CIN2-	pos	neg	neg
109	ASC-US	CIN2	CIN 2+	pos	pos	pos
110	ASC-US	HPV, FOBE	CIN2-	pos	neg	neg
111	ASC-US	CIN0	CIN2-	pos	neg	neg
112	ASC-US	HPV, FOBE	CIN2-	pos	neg	neg
113	ASC-US	HPV	CIN2-	pos	neg	neg
114	ASC-US	HPV, FOBE	CIN2-	pos	neg	neg
115	ASC-US	Chronic cervicitis, HPV	CIN2-	pos	neg	neg
116	ASC-US	cervical tissue	CIN2-	pos	neg	neg
117	ASC-US	HPV	CIN2-	pos	neg	neg
118	ASC-US	Chronic cervicitis	CIN2-	pos	neg	neg
119	ASC-US	HPV	CIN2-	pos	neg	neg
120	ASC-US	Chronic cervicitis	CIN2-	pos	neg	neg
121	ASC-US	HPV	CIN2-	pos	neg	neg
122	ASC-US	HPV	CIN2-	pos	neg	neg
123	ASC-US	CIN1 c HPV, FOBE	CIN2-	pos	neg	neg
124	ASC-US	CIN2	CIN 2+	pos	pos	pos
125	ASC-US	HPV	CIN2-	pos	neg	neg
126	ASC-US	CIN1 c HPV	CIN2-	pos	neg	neg
127	ASC-US	HPV,FOBE	CIN2-	pos	neg	neg
128	ASC-US	HPV, FOBE	CIN2-	pos	neg	neg
129	ASC-US	HPV	CIN2-	pos	neg	neg
130	ASC-US	condyloma HPV	CIN2-	pos	neg	neg
131	ASC-US	HPV,chronic cervicitis	CIN2-	pos	neg	neg
132	ASC-US	CIN3 c HPV	CIN 2+	pos	pos	pos
133	ASC-US	HPV	CIN2-	pos	neg	neg
134	ASC-US	HPV	CIN2-	pos	neg	neg
135	ASC-US	CIN1, chronic endocervicitis	CIN2-	pos	neg	neg
136	ASC-US	HPV,chronic cervicitis	CIN2-	pos	neg	neg
137	ASC-US	CIN1 c HPV	CIN2-	pos	neg	neg
138	ASC-US	condyloma	CIN2-	pos	neg	neg
139	ASC-US	CIN1 c HPV	CIN2-	pos	neg	neg
140	ASC-US	HPV	CIN2-	pos	neg	neg
141	ASC-US	benign endocervical tissue	CIN2-	pos	neg	neg
142	ASC-US	AIS,dysplastic endocervical gland	CIN2-	pos	neg	neg
143	ASC-US	HPV	CIN2-	pos	neg	neg
144	ASC-US	atrophic vaginal squamous epithelium	CIN2-	pos	neg	neg
145	ASC-US	HPV	CIN2-	pos	neg	neg
146	ASC-US	HPV	CIN2-	pos	neg	neg
147	ASC-US	HPV	CIN2-	pos	neg	neg
148	ASC-US	HPV	CIN2-	pos	neg	neg
149	ASC-US	condyloma	CIN2-	neg	neg	neg
150	ASC-US	Chronic cervicitis	CIN2-	neg	neg	neg
151	ASC-US	Chronic cervicitis	CIN2-	pos	neg	neg
152	ASC-US	CIN1 c HPV	CIN2-	pos	neg	neg
153	ASC-US	HPV	CIN2-	pos	neg	neg
154	ASC-US	HPV	CIN2-	pos	neg	neg
155	ASC-US	HPV	CIN2-	pos	neg	neg
156	ASC-US	HPV	CIN2-	pos	neg	neg
157	ASC-US	HPV	CIN2-	pos	neg	neg
158	ASC-US	HPV	CIN2-	pos	neg	neg
159	ASC-US	HPV	CIN2-	pos	neg	neg
160	ASC-US	HPV	CIN2-	pos	neg	neg
161	ASC-US	CIN1 c HPV	CIN2-	pos	neg	neg
162	ASC-US	HPV	CIN2-	pos	neg	neg
163	ASC-US	HPV	CIN2-	pos	neg	neg
164	ASC-US	HPV	CIN2-	pos	neg	neg
165	ASC-US	CIN1 c HPV	CIN2-	pos	neg	neg
166	ASC-US	CIN1	CIN2-	pos	neg	neg
167	ASC-US	HPV	CIN2-	pos	neg	neg
168	ASC-US	chronic cervicitis	CIN2-	pos	neg	neg
169	ASC-US	CIN1	CIN2-	pos	neg	neg
170	LSIL	HPV	CIN2-	pos	neg	neg
171	LSIL	HPV	CIN2-	neg	neg	neg
172	LSIL	HPV	CIN2-	neg	neg	neg
173	LSIL	HPV	CIN2-	pos	neg	neg
174	LSIL	CIN1	CIN2-	pos	neg	neg
175	LSIL	HPV	CIN2-	pos	neg	neg
176	LSIL	benign	CIN2-	neg	neg	neg
177	LSIL	CIN3	CIN 2+	pos	pos	pos
178	LSIL	CIN1	CIN2-	pos	neg	neg
179	LSIL	HPV	CIN2-	pos	neg	neg
180	LSIL	CIN1	CIN2-	pos	neg	neg
181	LSIL	HPV	CIN2-	neg	neg	neg
182	LSIL	HPV	CIN2-	neg	neg	neg
183	LSIL	Chronic cervicitis	CIN2-	pos	neg	neg
184	LSIL	FOBE	CIN2-	neg	neg	neg
185	ASC-US	CIN3	CIN 2+	pos	pos	pos
186	LSIL	HPV	CIN2-	pos	neg	neg
187	LSIL	CIN1	CIN2-	pos	neg	neg
188	ASC-US	Chronic cervicitis	CIN2-	pos	neg	neg
189	LSIL	CIN1	CIN2-	pos	neg	neg
190	LSIL:CIN1	vain1 ,HPV	CIN2-	neg	neg	neg
191	LSIL:HPV	CIN3	CIN 2+	neg	pos	neg
192	LSIL:HPV	CIN3	CIN 2+	pos	pos	pos
193	LSIL:HPV	HPV	CIN2-	neg	neg	neg
194	LSIL:HPV	SQ MET	CIN2-	pos	neg	neg
195	ASC-US	CIN3	CIN 2+	pos	pos	pos
196	LSIL:HPV	HPV	CIN2-	pos	neg	neg
197	ASC-US	SQ MET	CIN2-	pos	neg	neg
198	ASC-US	HPV	CIN2-	pos	neg	neg
199	LSIL:CIN1	CIN1	CIN2-	neg	neg	neg
200	ASC-US	HPV	CIN2-	pos	neg	neg
201	ASC-US	HPV	CIN2-	neg	neg	neg
202	ASC-US	HPV	CIN2-	pos	neg	neg
203	ASC-US	CIN3	CIN 2+	pos	pos	pos
204	ASC-US	HPV	CIN2-	pos	neg	neg
205	ASC-US	HPV	CIN2-	pos	neg	neg
206	ASC-US	HPV	CIN2-	pos	neg	neg
207	ASC-US	HPV	CIN2-	neg	neg	neg
208	ASC-US	HPV	CIN2-	pos	neg	neg
209	ASC-US	HPV	CIN2-	neg	neg	neg

## Sheet: Cohort 3 and 4
				Self-collected Pap smear				Clinician-collected Pap smear
no	Code	Pathological biopsy	Grouping	hrHPV testing	TRH methylation	HR+TRH methy		hrHPV testing	TRH methylation	HR+TRH methy
1	SP001	CIN 2-3	CIN 2+	pos	neg	neg		pos	pos	pos
2	SP002	CIN 2-3	CIN 2+	neg	neg	neg		neg	pos	neg
3	SP003	CIN 2-3	CIN 2+	pos	neg	neg		pos	pos	pos
4	SP004	CIN 2-3	CIN 2+	pos	pos	pos		pos	pos	pos
5	SP006	CIN 1	CIN2-	pos	neg	neg		pos	neg	neg
6	SP007	CIN 2-3	CIN 2+	pos	neg	neg		pos	pos	pos
7	SP009	CIN 2-3	CIN 2+	pos	neg	neg		pos	neg	neg
8	SP010	CIN 1	CIN2-	pos	neg	neg		pos	neg	neg
9	SP011	CIN 1	CIN2-	pos	neg	neg		pos	neg	neg
10	SP012	CIN 1	CIN2-	pos	neg	neg		pos	neg	neg
11	SP014	CIN 1	CIN2-	neg	neg	neg		neg	neg	neg
12	SP015	CIN 2-3	CIN 2+	pos	neg	neg		pos	neg	neg
13	SP016	CIN 1	CIN2-	neg	neg	neg		neg	neg	neg
14	SP017	SCC	CIN 2+	pos	pos	pos		pos	pos	pos
15	SP018	CIN 1	CIN2-	pos	neg	neg		pos	neg	neg
16	SP019	CIN 2-3	CIN 2+	neg	pos	neg		neg	pos	neg
17	SP020	CIN 1	CIN2-	neg	neg	neg		neg	neg	neg
18	SP021	HPV	CIN2-	pos	neg	neg		pos	neg	neg
19	SP022	HPV	CIN2-	pos	neg	neg		pos	neg	neg
20	SP023	HPV	CIN2-	neg	neg	neg		neg	neg	neg
21	SP025	CIN 2-3	CIN 2+	pos	pos	pos		pos	pos	pos
22	SP026	CIN 1	CIN2-	pos	neg	neg		pos	neg	neg
23	SP027	CIN 1	CIN2-	pos	neg	neg		pos	neg	neg
24	SP028	CIN 2-3	CIN 2+	pos	pos	pos		pos	pos	pos
25	SP030	CIN 1	CIN2-	pos	neg	neg		pos	neg	neg
26	SP031	HPV	CIN2-	neg	neg	neg		neg	neg	neg
27	SP032	CIN 1	CIN2-	neg	neg	neg		neg	neg	neg
28	SP033	CIN 2-3	CIN 2+	pos	neg	neg		pos	pos	pos
29	SP034	CIN 2-3	CIN 2+	neg	neg	neg		neg	pos	neg
30	SP035	CIN 1	CIN2-	neg	neg	neg		neg	neg	neg
31	SP036	CIN 2-3	CIN 2+	neg	neg	neg		neg	neg	neg
32	SP037	CIN 2-3	CIN 2+	pos	pos	pos		pos	pos	pos
33	SP039	CIN 1	CIN2-	neg	neg	neg		neg	neg	neg
34	SP040	CIN 1	CIN2-	neg	neg	neg		neg	neg	neg
35	SP041	SCC	CIN 2+	pos	pos	pos		pos	pos	pos
36	SP043	CIN 1	CIN2-	neg	neg	neg		neg	neg	neg
37	SP046	CIN 1	CIN2-	pos	neg	neg		ND	ND
38	SP048	CIN 1	CIN2-	neg	neg	neg		ND	ND
39	SP049	HPV	CIN2-	pos	neg	neg		pos	neg	neg
40	SP050	CIN 2-3	CIN 2+	pos	pos	pos		pos	pos	pos
41	SP051	CIN 1	CIN2-	pos	neg	neg		pos	neg	neg
42	SP052	HPV	CIN2-	pos	neg	neg		pos	neg	neg
43	SP053	CIN 2-3	CIN 2+	pos	neg	neg		pos	pos	pos
44	SP054	CIN 1	CIN2-	pos	neg	neg		pos	neg	neg
45	SP055	CIN 1	CIN2-	pos	neg	neg		pos	neg	neg
46	SP056	CIN 1	CIN2-	neg	neg	neg		neg	neg	neg
47	SP057	CIN 2-3	CIN 2+	pos	neg	neg		pos Not included)	ND
48	SP058	CIN 1	CIN2-	neg	neg	neg		neg	neg	neg
49	SP059	CIN 2-3	CIN 2+	pos	pos	pos		pos	pos	pos
50	SP060	CIN 1	CIN2-	pos	neg	neg		pos	neg	neg
51	SP061	CIN 1	CIN2-	pos	neg	neg		pos	neg	neg
52	SP062	CIN 1	CIN2-	pos	neg	neg		pos	neg	neg
53	SP064	CIN 1	CIN2-	neg	neg	neg		neg	neg	neg
54	SP065	CIN 1	CIN2-	neg	neg	neg		neg	neg	neg
55	SP066	HPV	CIN2-	pos	neg	neg		pos	neg	neg
56	SP067	CIN 1	CIN2-	neg	neg	neg		neg	neg	neg
57	SP068	CIN 2-3	CIN 2+	neg	neg	neg		neg	neg	neg
58	SP069	CIN 1	CIN2-	pos	neg	neg		pos	neg	neg
59	SP070	CIN 2-3	CIN 2+	pos	neg	neg		pos	neg	neg
60	SP071	CIN 2-3	CIN 2+	pos	pos	pos		ND	ND
61	SP072	CIN 1	CIN2-	neg	neg	neg		ND	ND
62	SP073	CIN 1	CIN2-	pos	neg	neg		ND	ND
63	SP074	CIN 1	CIN2-	pos	neg	neg		pos	neg	neg
64	SP075	CIN 1	CIN2-	neg	neg	neg		neg	neg	neg
65	SP076	CIN 1	CIN2-	neg	neg	neg		neg	neg	neg
66	SP077	CIN 1	CIN2-	pos	neg	neg		pos	neg	neg
67	SP078	SCC	CIN 2+	pos	neg	neg		pos	neg	neg
68	SP079	CIN 1	CIN2-	neg	neg	neg		neg	neg	neg
69	SP080	CIN 1	CIN2-	pos	neg	neg		pos	neg	neg
70	SP081	CIN 1	CIN2-	pos	neg	neg		ND	ND
71	SP082	HPV	CIN2-	neg	neg	neg		ND	ND
72	SP083	CIN 1	CIN2-	pos	neg	neg		ND	ND
73	SP084	CIN 1	CIN2-	pos	neg	neg		ND	ND
74	SP085	CIN 1	CIN2-	pos	neg	neg		pos	neg	neg
75	SP086	CIN 1	CIN2-	pos	neg	neg		ND	ND
76	SP087	CIN 1	CIN2-	pos	neg	neg		ND	ND
77	SP088	CIN 1	CIN2-	neg	neg	neg		neg	neg	neg
78	SP089	CIN 1	CIN2-	pos	neg	neg		pos	neg	neg
79	SP090	CIN 1	CIN2-	pos	neg	neg		ND	ND
80	SP091	CIN 2-3	CIN 2+	pos	pos	pos		ND	ND
81	SP092	CIN 1	CIN2-	pos	neg	neg		ND	ND
82	SP093	CIN 1	CIN2-	pos	neg	neg		pos	neg	neg
83	SP094	CIN 2-3	CIN 2+	pos	pos	pos		pos	pos	pos
84	SP095	CIN 1	CIN2-	pos	neg	neg		ND	ND
85	SP096	CIN 1	CIN2-	pos	neg	neg		ND	ND
86	SP097	CIN 1	CIN2-	neg	neg	neg		neg	neg	neg
87	SP098	CIN 1	CIN2-	neg	neg	neg		ND	ND
88	SP099	CIN 2-3	CIN 2+	pos	pos	pos		ND	ND
89	SP100	CIN 1	CIN2-	pos	neg	neg		ND	ND
90	SP101	CIN 1	CIN2-	pos	neg	neg		ND	ND
91	SP102	CIN 1	CIN2-	pos	neg	neg		pos	neg	neg
92	SP103	CIN 2-3	CIN 2+	pos	neg	neg		ND	ND
93	SP104	CIN 1	CIN2-	pos	neg	neg		ND	ND
94	SP105	CIN 1	CIN2-	pos	neg	neg		pos	neg	neg
95	SP106	CIN 1	CIN2-	pos	neg	neg		pos	neg	neg
96	SP107	CIN 1	CIN2-	neg	neg	neg		ND	ND
97	SP109	CIN 2-3	CIN 2+	pos	pos	pos		ND	ND
98	SP110	CIN 1	CIN2-	neg	neg	neg		ND	ND
99	SP111	CIN 1	CIN2-	neg	neg	neg		neg	neg	neg
100	SP112	CIN 2-3	CIN 2+	neg	neg	neg		ND	ND
101	SP113	CIN 2-3	CIN 2+	pos	neg	neg		pos	pos	pos
102	SP114	CIN 1	CIN2-	pos	neg	neg		pos	neg	neg
103	SP115	CIN 1	CIN2-	pos	neg	neg		ND	ND
104	SP116	CIN 1	CIN2-	pos	neg	neg		ND	ND
105	Sp117	HPV	CIN2-	neg	neg	neg		neg	neg	neg
106	SP118	CIN 2-3	CIN 2+	pos	neg	neg		ND	ND
107	SP119	CIN 1	CIN2-	pos	neg	neg		ND	ND
108	SP120	CIN 1	CIN2-	neg	neg	neg		ND	ND
109	SP121	CIN 1	CIN2-	pos	neg	neg		ND	ND
110	SP122	CIN 2-3	CIN 2+	pos	neg	neg		pos	pos	pos
111	SP123	CIN 1	CIN2-	pos	neg	neg		pos	neg	neg
112	SP124	CIN 1	CIN2-	neg	neg	neg		neg	neg	neg
113	SP125	CIN 1	CIN2-	pos	neg	neg		ND	ND
114	SP126	CIN 1	CIN2-	pos	neg	neg		pos	neg	neg
115	SP127	HPV	CIN2-	neg	neg	neg		ND	ND
116	SP128	CIN 1	CIN2-	pos	neg	neg		ND	ND
117	SP129	CIN 1	CIN2-	pos	neg	neg		pos	neg	neg
118	SP130	CIN 1	CIN2-	pos	neg	neg		pos	neg	neg
119	SP131	HPV	CIN2-	neg	neg	neg		neg	neg	neg
120	SP132	CIN 1	CIN2-	pos	neg	neg		pos	neg	neg
121	SP133	CIN 1	CIN2-	pos	neg	neg		ND	ND
122	SP134	CIN 2-3	CIN 2+	pos	neg	neg		pos	pos	pos
123	SP135	CIN 1	CIN2-	pos	neg	neg		pos	neg	neg
124	SP136	Adeno CA	CIN 2+	pos	neg	neg		pos	pos	pos
125	SP137	CIN 1	CIN2-	pos	neg	neg		pos	neg	neg
126	SP138	CIN 1	CIN2-	pos	neg	neg		ND	ND
127	SP139	CIN 2-3	CIN 2+	pos	neg	neg		ND	ND
128	SP140	CIN 2-3	CIN 2+	pos	neg	neg		ND	ND
129	SP141	CIN 1	CIN2-	neg	neg	neg		neg	neg	neg
130	SP142	CIN 1	CIN2-	pos	neg	neg		pos	neg	neg
131	SP143	CIN 1	CIN2-	neg	neg	neg		neg	neg	neg
132	SP144	CIN 2-3	CIN 2+	neg	neg	neg		neg	neg	neg
133	SP145	CIN 1	CIN2-	neg	neg	neg		neg	neg	neg
134	SP146	CIN 2-3	CIN 2+	pos	neg	neg		ND	ND
135	SP147	CIN 1	CIN2-	pos	neg	neg		ND	ND
136	SP148	CIN 1	CIN2-	pos	neg	neg		pos	neg	neg
137	SP149	CIN 1	CIN2-	neg	neg	neg		ND	ND
138	SP150	CIN 1	CIN2-	pos	neg	neg		pos	neg	neg
139	SP151	CIN 1	CIN2-	neg	neg	neg		ND	ND
140	SP152	CIN 1	CIN2-	neg	neg	neg		neg	neg	neg
141	SP153	CIN 2-3	CIN 2+	pos	pos	pos		ND	ND
142	SP154	CIN 1	CIN2-	pos	neg	neg		pos	neg	neg
143	SP155	CIN 1	CIN2-	pos	neg	neg		pos	neg	neg
144	SP156	CIN 2-3	CIN 2+	neg	pos	neg		ND	ND
145	SP157	HPV	CIN2-	neg	neg	neg		neg	neg	neg
146	SP158	CIN 1	CIN2-	neg	neg	neg		neg	neg	neg
147	SP159	CIN 1	CIN2-	neg	neg	neg		ND	ND
148	SP160	CIN 1	CIN2-	pos	neg	neg		ND	ND
149	SP161	CIN 1	CIN2-	neg	neg	neg		ND	ND
150	SP162	CIN 1	CIN2-	neg	neg	neg		ND	ND
151	SP163	CIN 1	CIN2-	pos	neg	neg		pos	neg	neg
152	SP164	CIN 1	CIN2-	neg	neg	neg		ND	ND
153	SP165	CIN 1	CIN2-	neg	neg	neg		ND	ND
154	SP166	CIN 1	CIN2-	pos	neg	neg		pos	neg	neg
155	SP167	HPV	CIN2-	pos	neg	neg		ND	ND
156	SP168	CIN 1	CIN2-	neg	neg	neg		neg	neg	neg
157	SP169	CIN 2-3	CIN 2+	neg	neg	neg		ND	ND
158	SP170	HPV	CIN2-	neg	neg	neg		ND	ND
159	SP171	HPV	CIN2-	pos	neg	neg		ND	ND
160	SP172	CIN 1	CIN2-	neg	neg	neg		neg	neg	neg
161	SP173	CIN 1	CIN2-	pos	neg	neg		ND	ND
162	SP174	CIN 2-3	CIN 2+	neg	neg	neg		neg	neg	neg
163	SP175	CIN 1	CIN2-	neg	neg	neg		ND	ND
164	SP176	CIN 1	CIN2-	pos	neg	neg		ND	ND
165	SP177	CIN 1	CIN2-	pos	neg	neg		ND	ND
166	SP180	HPV	CIN2-	neg	neg	neg		neg	neg	neg
167	SP181	CIN 1	CIN2-	neg	neg	neg		ND	ND
168	SP184	SCC	CIN 2+	pos	pos	pos		pos	pos	pos
169	SP185	CIN 1	CIN2-	pos	neg	neg		ND	ND
170	SP186	CIN 1	CIN2-	pos	neg	neg		ND	ND
171	SP187	CIN 1	CIN2-	pos	neg	neg		pos	neg	neg
172	SP188	CIN 1	CIN2-	pos	neg	neg		ND	ND
173	SP189	SCC	CIN 2+	pos	pos	pos		pos	pos	pos
174	SP190	CIN 1	CIN2-	pos	neg	neg		pos	neg	neg
175	SP191	CIN 2-3	CIN 2+	neg	neg	neg		ND	ND
176	SP192	CIN 2-3	CIN 2+	pos	neg	neg		ND	ND
177	SP193	CIN 1	CIN2-	pos	neg	neg		pos	neg	neg
178	SP194	CIN 1	CIN2-	pos	neg	neg		ND	ND
179	SP195	CIN 1	CIN2-	pos	neg	neg		ND	ND
180	SP196	CIN 1	CIN2-	pos	neg	neg		ND	ND
181	SP197	CIN 1	CIN2-	pos	neg	neg		ND	ND
182	SP198	CIN 1	CIN2-	neg	neg	neg		neg	neg	neg
183	SP199	CIN 2-3	CIN 2+	pos	pos	pos		pos	pos	pos
184	SP200	CIN 1	CIN2-	neg	neg	neg		neg	neg	neg
185	SP201	CIN 1	CIN2-	pos	neg	neg		ND	ND
186	SP202	CIN 1	CIN2-	pos	neg	neg		pos	neg	neg
187	SP203	CIN 1	CIN2-	pos	neg	neg		pos	neg	neg
188	SP204	CIN 1	CIN2-	neg	neg	neg		neg	neg	neg
189	SP205	CIN 2-3	CIN 2+	pos	neg	neg		ND	ND
190	SP206	CIN 1	CIN2-	pos	neg	neg		ND	ND
191	SP207	Adeno CA	CIN 2+	pos	pos	pos		ND	ND
192	SP208	CIN 1	CIN2-	pos	neg	neg		ND	ND
193	SP209	CIN 1	CIN2-	neg	neg	neg		ND	ND
194	SP210	HPV	CIN2-	neg	neg	neg		neg	neg	neg
195	SP211	Adeno CA	CIN 2+	neg	pos	neg		neg	pos	neg
196	SP212	CIN 1	CIN2-	neg	neg	neg		neg	neg	neg
197	SP213	CIN 1	CIN2-	pos	neg	neg		ND	ND
198	SP214	CIN 1	CIN2-	pos	neg	neg		ND	ND
199	SP215	CIN 1	CIN2-	pos	neg	neg		ND	ND
200	SP216	CIN 1	CIN2-	pos	neg	neg		pos	neg	neg
201	SP217	CIN 1	CIN2-	pos	neg	neg		pos	neg	neg
202	SP219	CIN 1	CIN2-	pos	neg	neg		pos	neg	neg
203	SP220	CIN 2-3	CIN 2+	pos	pos	pos		pos	pos	pos
204	SP221	CIN 1	CIN2-	pos	neg	neg		ND	ND
205	SP222	CIN 1	CIN2-	pos	neg	neg		ND	ND
206	SP223	CIN 1	CIN2-	neg	neg	neg		ND	ND
207	SP224	CIN 1	CIN2-	pos	neg	neg		pos	neg	neg
208	SP225	HPV	CIN2-	pos	neg	neg		ND	ND
209	SP226	CIN 1	CIN2-	neg	neg	neg		ND	ND
210	SP227	CIN 1	CIN2-	neg	neg	neg		neg	neg	neg
211	SP228	CIN 1	CIN2-	pos	neg	neg		ND	ND
212	SP229	CIN 1	CIN2-	pos	neg	neg		ND	ND
213	SP230	CIN 2-3	CIN 2+	pos	pos	pos		ND	ND
214	SP231	HPV	CIN2-	neg	neg	neg		ND	ND
215	SP232	CIN 1	CIN2-	neg	neg	neg		ND	ND
216	SP233	CIN 1	CIN2-	pos	neg	neg		ND	ND
217	SP234	CIN 1	CIN2-	neg	neg	neg		ND	ND
218	SP235	CIN 1	CIN2-	pos	neg	neg		ND	ND
219	SP236	CIN 1	CIN2-	neg	neg	neg		ND	ND
220	SP237	CIN 1	CIN2-	pos	neg	neg		ND	ND
221	SP239	CIN 1	CIN2-	pos	neg	neg		ND	ND
222	SP240	CIN 1	CIN2-	neg	neg	neg		ND	ND
223	SP241	CIN 1	CIN2-	neg	neg	neg		ND	ND
224	SP242	CIN 1	CIN2-	pos	neg	neg		ND	ND
225	SP243	CIN 1	CIN2-	pos	neg	neg		ND	ND
226	SP244	CIN 1	CIN2-	pos	neg	neg		ND	ND
227	SP245	CIN 1	CIN2-	pos	neg	neg		ND	ND
228	SP246	CIN 1	CIN2-	pos	neg	neg		ND	ND
229	SP247	CIN 1	CIN2-	pos	neg	neg		ND	ND
230	SP249	CIN 1	CIN2-	neg	neg	neg		ND	ND
231	SP250	CIN 1	CIN2-	neg	neg	neg		ND	ND
232	SP251	CIN 1	CIN2-	neg	neg	neg		ND	ND
233	SP252	CIN 1	CIN2-	pos	neg	neg		ND	ND
234	SP253	CIN 1	CIN2-	neg	neg	neg		ND	ND
235	SP255	CIN 1	CIN2-	neg	neg	neg		ND	ND
236	SP256	Adeno CA	CIN 2+	neg	pos	neg		ND	ND
237	SP257	CIN 1	CIN2-	neg	neg	neg		ND	ND
238	SP258	CIN 1	CIN2-	pos	neg	neg		ND	ND
239	SP259	CIN 1	CIN2-	pos	neg	neg		ND	ND
240	SP260	CIN 1	CIN2-	pos	neg	neg		ND	ND
241	SP261	HPV	CIN2-	neg	neg	neg		ND	ND
242	SP262	HPV	CIN2-	neg	neg	neg		ND	ND
243	SP263	HPV	CIN2-	neg	neg	neg		ND	ND
244	SP264	CIN 1	CIN2-	neg	neg	neg		ND	ND
245	SP265	HPV	CIN2-	pos	neg	neg		ND	ND
246	SP266	CIN 1	CIN2-	pos	neg	neg		ND	ND
247	SP267	CIN 2-3	CIN 2+	pos	pos	pos		ND	ND
248	SP268	CIN 1	CIN2-	neg	neg	neg		ND	ND
249	SP269	HPV	CIN2-	pos	neg	neg		ND	ND
250	SP271	HPV	CIN2-	pos	neg	neg		ND	ND
251	SP272	CIN 1	CIN2-	pos	neg	neg		ND	ND
252	SP273	CIN 1	CIN2-	neg	neg	neg		ND	ND
253	SP274	CIN 1	CIN2-	pos	neg	neg		ND	ND
254	SP276	HPV	CIN2-	pos	neg	neg		ND	ND
255	SP277	Adeno CA	CIN 2+	neg	pos	neg		ND	ND
256	SP279	HPV	CIN2-	neg	neg	neg		ND	ND
257	SP280	HPV	CIN2-	pos	neg	neg		ND	ND
258	SP281	CIN 1	CIN2-	pos	neg	neg		ND	ND
259	SP282	HPV	CIN2-	pos	neg	neg		ND	ND
260	SP284	CIN 1	CIN2-	neg	neg	neg		ND	ND
261	SP285	CIN 1	CIN2-	pos	neg	neg		ND	ND
262	SP286	CIN 1	CIN2-	neg	neg	neg		ND	ND
263	SP287	CIN 1	CIN2-	pos	neg	neg		ND	ND
264	SP290	HPV	CIN2-	neg	neg	neg		ND	ND
265	SP291	CIN 2-3	CIN 2+	pos	pos	pos		ND	ND
266	SP292	HPV	CIN2-	neg	neg	neg		ND	ND
267	SP293	CIN 1	CIN2-	neg	neg	neg		ND	ND
268	SP294	HPV	CIN2-	pos	neg	neg		ND	ND
269	SP295	HPV	CIN2-	pos	neg	neg		ND	ND
270	SP296	CIN 2-3	CIN 2+	pos	pos	pos		ND	ND
271	SP297	HPV	CIN2-	pos	neg	neg		ND	ND
272	SP298	HPV	CIN2-	pos	neg	neg		ND	ND
273	SP299	CIN 1	CIN2-	pos	neg	neg		ND	ND
274	SP300	HPV	CIN2-	pos	neg	neg		ND	ND
275	SP302	CIN 2-3	CIN 2+	neg	pos	neg		ND	ND
